# Supplementary material for: N 6-(4-Fluoro­benz­yl)-3-nitro­pyridine-2,6-diamine
Source: Acta Crystallogr Sect E Struct Rep Online. 2011 May 20;67(Pt 6):o1481. doi: 10.1107/S1600536811018642 (PMC3120364; doi:10.1107/S1600536811018642)
Supplement: Supplementary file 2 [file e-67-o1481-Isup2.hkl]

# 
# h,k,l, Fc-squared, Fo-squared, sigma(Fo-squared) and status flag 
# 
data_I
_shelx_title ' 110411e in P2(1)/n' 
_shelx_refln_list_code          4 
_shelx_F_calc_maximum      100.52 
_exptl_crystal_F_000       544.00 
_reflns_d_resolution_high  0.8403 
 
loop_ 
 _symmetry_equiv_pos_as_xyz 
 'x, y, z' 
 '-x+1/2, y+1/2, -z+1/2' 
 '-x, -y, -z' 
 'x-1/2, -y-1/2, z-1/2' 
 
_cell_length_a    14.8187 
_cell_length_b     5.9972 
_cell_length_c    14.8840 
_cell_angle_alpha  90.000 
_cell_angle_beta  109.827 
_cell_angle_gamma  90.000 
 
_shelx_F_squared_multiplier     1.000 
 
loop_ 
 _refln_index_h 
 _refln_index_k 
 _refln_index_l 
 _refln_F_squared_calc 
 _refln_F_squared_meas 
 _refln_F_squared_sigma 
 _refln_observed_status 
   4   0   0      217.76      215.48     10.37 o 
   6   0   0       24.83       21.62      3.08 o 
   8   0   0      103.54      104.75      5.83 o 
  10   0   0        0.07       -1.64      2.69 o 
  12   0   0      650.78      686.18     34.04 o 
  14   0   0      350.01      361.70     28.17 o 
  16   0   0       12.27       11.26     12.92 o 
   1   1   0     8323.33     7895.22    103.92 o 
   2   1   0       83.32       74.68      3.32 o 
   3   1   0        0.28       -2.21      5.53 o 
   4   1   0      899.26      963.25     10.56 o 
   5   1   0     3791.93     3998.57    119.32 o 
   6   1   0      342.30      303.66      8.77 o 
   7   1   0      490.53      513.29     14.87 o 
   8   1   0       72.88       53.99      3.12 o 
   9   1   0        0.11        2.53      3.07 o 
  10   1   0       78.44       78.52      4.80 o 
  11   1   0        4.88        6.58      4.18 o 
  12   1   0        4.86        6.06      3.79 o 
  13   1   0       33.66       24.43      9.48 o 
  14   1   0       16.13       12.61      9.82 o 
  15   1   0        6.89        7.66      6.57 o 
  16   1   0        4.06        7.71      6.12 o 
   0   2   0      863.69      759.09     19.46 o 
   1   2   0        4.29       -5.03      3.36 o 
   2   2   0      236.63      217.20      6.50 o 
   3   2   0      194.31      228.08      9.14 o 
   4   2   0      170.33      153.31      5.28 o 
   5   2   0        0.89       -0.13      2.21 o 
   6   2   0      576.67      585.64     16.30 o 
   7   2   0        3.80       -0.48      2.36 o 
   8   2   0      181.30      163.41      6.02 o 
   9   2   0       28.31       32.32      4.68 o 
  10   2   0        2.26       -0.34      3.60 o 
  11   2   0        0.45       -0.54      2.90 o 
  12   2   0       26.83       19.34      4.81 o 
  13   2   0        3.18       -3.89      4.88 o 
  14   2   0        0.08        1.61      4.97 o 
  15   2   0        6.53        5.35      9.56 o 
   1   3   0       21.62       28.82      5.95 o 
   2   3   0       55.75       57.33      7.73 o 
   3   3   0        1.01       -0.25      3.04 o 
   4   3   0      102.87      101.15      5.55 o 
   5   3   0       68.82       64.27      3.50 o 
   6   3   0        9.18       11.41      3.68 o 
   7   3   0        1.63       -0.57      2.80 o 
   8   3   0      188.29      183.34      7.48 o 
   9   3   0        1.30       -1.70      3.40 o 
  10   3   0       38.64       33.14      4.82 o 
  11   3   0        3.69        0.41      3.74 o 
  12   3   0       68.63       67.10      7.23 o 
  13   3   0        2.95        3.29      3.59 o 
  14   3   0       16.32       12.54      6.62 o 
  15   3   0        0.99        2.49      5.31 o 
   0   4   0       33.64       43.02      6.57 o 
   1   4   0       82.73       81.61      5.35 o 
   2   4   0       34.98       31.90      4.16 o 
   3   4   0       96.01      113.54      6.45 o 
   4   4   0       23.80       23.29     10.30 o 
   5   4   0       16.30       14.82      7.50 o 
   6   4   0        8.35        8.13      4.65 o 
   7   4   0       16.33       12.75      3.78 o 
   8   4   0        1.30       -0.61      3.82 o 
   9   4   0        0.29        3.38      4.11 o 
  10   4   0       12.68        9.07      4.59 o 
  11   4   0       43.32       39.56      6.60 o 
  12   4   0        0.58        4.00      4.36 o 
  13   4   0        0.08       -1.05      4.19 o 
   1   5   0      118.02      150.43      8.24 o 
   2   5   0        2.10        1.39      3.92 o 
   3   5   0       30.15       27.03      6.45 o 
   4   5   0      103.43      108.52      9.08 o 
   5   5   0        3.58        7.47      4.72 o 
   6   5   0        7.10        3.95      4.17 o 
   7   5   0        0.30       -4.35      5.83 o 
   8   5   0       16.09       13.37      5.72 o 
   9   5   0        6.54        4.12      5.76 o 
  10   5   0       13.61       16.56      5.27 o 
  11   5   0        6.63        5.31      4.73 o 
   0   6   0      129.38      130.18     14.00 o 
   1   6   0       61.66       78.05      8.67 o 
   2   6   0       65.73       77.83      9.00 o 
   3   6   0        8.18       18.09      6.31 o 
   4   6   0       62.53       66.95      7.63 o 
   5   6   0        9.55       14.12      6.46 o 
   6   6   0        1.97        7.68      7.05 o 
   7   6   0        7.81       10.43      6.46 o 
   8   6   0        4.51       10.94      6.15 o 
   1   7   0        0.87        5.08      7.69 o 
   2   7   0        0.57        3.40      7.65 o 
   3   7   0        1.08       15.27      7.01 o 
 -15   0   1      380.19      451.61     31.44 o 
 -13   0   1       38.07       31.44      9.73 o 
 -11   0   1      251.75      212.66     10.54 o 
  -9   0   1      112.21      115.96      5.87 o 
  -7   0   1      184.50      176.57      6.96 o 
  -5   0   1      599.99      614.99     11.49 o 
  -3   0   1     2250.55     2396.90     27.24 o 
   1   0   1       24.64       37.44      3.53 o 
   3   0   1     7494.08     7707.32     67.78 o 
   5   0   1       34.41       17.93      5.35 o 
   7   0   1       41.21       43.09      3.83 o 
   9   0   1        0.63        0.38      2.48 o 
  11   0   1      850.97      954.80     24.91 o 
  13   0   1       12.08       17.34      8.71 o 
  15   0   1        0.37       15.21     11.69 o 
 -16   1   1        1.31        5.39      5.69 o 
 -15   1   1        1.42        4.72      6.46 o 
 -14   1   1      314.35      329.49     31.08 o 
 -13   1   1       56.22       49.57      8.39 o 
 -12   1   1       28.59       28.60      5.17 o 
 -11   1   1        0.71       -1.41      3.49 o 
 -10   1   1        0.73        1.16      3.23 o 
  -9   1   1       40.27       41.25      3.01 o 
  -8   1   1      130.58      138.86      4.35 o 
  -7   1   1      332.98      317.41      5.93 o 
  -6   1   1     1028.98     1129.40     25.14 o 
  -5   1   1     1782.00     1794.64     21.16 o 
  -4   1   1      719.32      593.25      6.22 o 
  -3   1   1        4.79        1.83      2.92 o 
  -2   1   1     4265.85     4163.78    130.53 o 
  -1   1   1     1361.39     1356.65     29.92 o 
   0   1   1        2.13        1.01      2.43 o 
   1   1   1     5162.16     4811.57    189.64 o 
   2   1   1     7207.91     7213.77    284.02 o 
   3   1   1     5814.97     5852.88     54.99 o 
   4   1   1      873.85      882.65     14.87 o 
   5   1   1      155.44      180.33      8.80 o 
   6   1   1      821.76      870.37     10.30 o 
   7   1   1      356.84      392.21      6.83 o 
   8   1   1        9.54        7.59      2.26 o 
   9   1   1       93.35       98.35      7.43 o 
  10   1   1        0.53       -0.98      2.72 o 
  11   1   1       49.37       55.90      5.48 o 
  12   1   1      109.41       88.95      8.43 o 
  13   1   1      183.30      203.29     14.51 o 
  14   1   1       19.37       24.82      7.45 o 
  15   1   1       18.41       21.73      7.13 o 
  16   1   1       13.24       25.36      8.50 o 
 -16   2   1        0.09       -1.91      6.80 o 
 -15   2   1        1.52       -0.21      5.36 o 
 -14   2   1        1.46       -1.18      4.49 o 
 -13   2   1       20.21       14.17      4.85 o 
 -12   2   1       19.64        9.12      4.12 o 
 -11   2   1        6.78        5.06      3.92 o 
 -10   2   1        7.02        5.16      3.52 o 
  -9   2   1      446.43      436.37     21.35 o 
  -8   2   1       36.04       31.89      3.35 o 
  -7   2   1       28.67       30.77      2.82 o 
  -6   2   1      265.74      286.70      7.54 o 
  -5   2   1       78.48       73.07      4.11 o 
  -4   2   1        5.16        2.84      2.35 o 
  -3   2   1     1995.80     1927.14    114.33 o 
  -2   2   1      723.59      682.35     34.92 o 
  -1   2   1       24.43       18.43      3.05 o 
   0   2   1       17.20       17.69      3.10 o 
   1   2   1      338.30      301.15      7.00 o 
   2   2   1      361.89      373.01     13.41 o 
   3   2   1      191.13      195.10      6.18 o 
   4   2   1      234.57      217.08      7.13 o 
   5   2   1       73.50       78.55      4.63 o 
   6   2   1     1152.65     1245.43     50.26 o 
   7   2   1       47.90       41.64      3.65 o 
   8   2   1        0.32       -1.10      2.43 o 
   9   2   1        8.74        6.87      3.08 o 
  10   2   1      159.34      168.26      8.99 o 
  11   2   1       22.31       20.27      4.34 o 
  12   2   1       27.02       27.26      5.13 o 
  13   2   1        1.31        5.27      4.39 o 
  14   2   1        3.33        8.16      4.92 o 
  15   2   1        0.22        0.76      9.48 o 
 -15   3   1        5.39        3.45      4.63 o 
 -14   3   1        1.43        2.70      5.48 o 
 -13   3   1       45.91       31.80      5.99 o 
 -12   3   1       22.24       20.78      4.96 o 
 -11   3   1        0.86       -4.02      3.06 o 
 -10   3   1       16.35       11.98      4.54 o 
  -9   3   1        0.62        4.48      3.61 o 
  -8   3   1       19.90       16.71      4.46 o 
  -7   3   1       35.77       33.93      3.97 o 
  -6   3   1        1.30       -0.85      3.45 o 
  -5   3   1      127.19      120.41      8.49 o 
  -4   3   1       24.24       25.34      3.67 o 
  -3   3   1      381.60      408.53     13.23 o 
  -2   3   1       75.99      100.16      9.57 o 
  -1   3   1       33.30       32.07      4.61 o 
   0   3   1      295.74      278.07      9.83 o 
   1   3   1      478.91      519.99     13.27 o 
   2   3   1      615.63      669.30     12.43 o 
   3   3   1       54.28       67.07      5.66 o 
   4   3   1       12.17       14.22      2.59 o 
   5   3   1       62.58       74.50      5.68 o 
   6   3   1        3.99        6.14      2.86 o 
   7   3   1      122.73      117.67      6.09 o 
   8   3   1        0.55       -1.07      3.13 o 
   9   3   1       14.36        8.66      3.91 o 
  10   3   1        1.08       -0.11      3.32 o 
  11   3   1        1.78        3.44      4.01 o 
  12   3   1        6.29        6.01      4.72 o 
  13   3   1        0.69        1.99      3.95 o 
  14   3   1        1.83        1.77      5.99 o 
 -14   4   1        0.78        5.95      5.21 o 
 -13   4   1        0.53        0.77      4.38 o 
 -12   4   1        0.18        1.15      3.85 o 
 -11   4   1       40.67       34.26      5.64 o 
 -10   4   1       19.49       20.41      4.57 o 
  -9   4   1        2.12       -0.75      3.56 o 
  -8   4   1        1.53        1.15      4.42 o 
  -7   4   1        0.15       -3.79      4.03 o 
  -6   4   1        5.23        8.62      4.50 o 
  -5   4   1      165.53      181.24      9.55 o 
  -4   4   1       88.56       97.22      7.41 o 
  -3   4   1      146.25      156.88      8.62 o 
  -2   4   1       12.29        9.03      4.47 o 
  -1   4   1       14.78       22.81      5.41 o 
   0   4   1        4.67       -1.15      4.43 o 
   1   4   1       58.56       64.03      5.79 o 
   2   4   1      103.89      108.35      7.23 o 
   3   4   1        1.89       -2.53      3.55 o 
   4   4   1        0.50       -4.24      4.74 o 
   5   4   1        0.07        0.25      3.96 o 
   6   4   1       15.22       12.93      4.11 o 
   7   4   1        4.42        1.91      3.80 o 
   8   4   1        3.13        3.03      3.63 o 
   9   4   1        7.17        8.46      6.00 o 
  10   4   1      166.60      165.60     10.23 o 
  11   4   1        0.06       -0.26      3.85 o 
  12   4   1       12.89       12.17      5.20 o 
  13   4   1        0.75        2.95      4.27 o 
 -12   5   1        0.40        2.58      5.40 o 
 -11   5   1        6.04        5.07      4.05 o 
 -10   5   1        0.16        2.64      4.93 o 
  -9   5   1       10.12       13.23      4.78 o 
  -8   5   1        3.90        5.65      6.62 o 
  -7   5   1        0.40        1.42      6.40 o 
  -6   5   1        5.28        4.38      5.49 o 
  -5   5   1       13.23       11.57      5.59 o 
  -4   5   1      142.80      139.85     21.98 o 
  -3   5   1      563.45      639.89     18.13 o 
  -2   5   1       96.85      111.90      7.09 o 
  -1   5   1       60.97       57.67      5.51 o 
   0   5   1       48.00       46.11      5.39 o 
   1   5   1        0.08       -3.69      3.73 o 
   2   5   1        9.81       17.60      5.69 o 
   3   5   1       87.17       92.90      8.31 o 
   4   5   1        5.37        4.26      5.02 o 
   5   5   1        7.41        6.56      4.64 o 
   6   5   1        1.13       -0.45      4.43 o 
   7   5   1       15.81       24.24      7.11 o 
   8   5   1       22.54       19.14      7.54 o 
   9   5   1       15.68       10.82      5.12 o 
  10   5   1        0.62        1.63      4.86 o 
  11   5   1       35.05       33.15      6.33 o 
  -9   6   1        1.39        4.46      6.24 o 
  -8   6   1       21.15       22.67      6.74 o 
  -7   6   1       20.16       20.27      9.96 o 
  -6   6   1        1.23        5.51      6.24 o 
  -5   6   1       26.08       30.77      6.61 o 
  -4   6   1       50.63       57.08      8.04 o 
  -3   6   1       15.99       13.94      6.55 o 
  -2   6   1       10.03       20.43      7.45 o 
  -1   6   1       12.69       15.48      6.86 o 
   0   6   1       36.80       44.73      7.59 o 
   1   6   1       81.99      109.08      9.64 o 
   2   6   1       47.59       44.80      7.42 o 
   3   6   1        0.01       12.39      6.12 o 
   4   6   1        0.85        6.39      5.06 o 
   5   6   1       10.40       13.46      5.28 o 
   6   6   1        0.05        4.71      6.27 o 
   7   6   1        0.20        4.89      5.96 o 
   8   6   1        2.04        4.57      5.53 o 
  -3   7   1        1.71        6.95      6.74 o 
  -2   7   1        6.28       16.31      7.11 o 
  -1   7   1        9.21       21.55      8.72 o 
   0   7   1        0.12        8.28      7.61 o 
   1   7   1        3.61       26.89      9.37 o 
   2   7   1       22.89       27.55      7.13 o 
 -16   0   2        4.48       20.14     10.71 o 
 -14   0   2       11.00       14.07      8.54 o 
 -12   0   2       85.18      102.94      9.07 o 
 -10   0   2        0.77        2.80      2.70 o 
  -8   0   2      135.43      133.14      5.47 o 
  -6   0   2      683.01      662.88     21.86 o 
  -4   0   2     1082.50     1041.93     19.67 o 
  -2   0   2      292.61      246.25      7.99 o 
   0   0   2      321.32      291.00      6.54 o 
   2   0   2     8706.93     9029.96     77.97 o 
   4   0   2     2443.83     2598.74     40.79 o 
   6   0   2      130.01      156.33      8.27 o 
   8   0   2      217.48      225.20     10.83 o 
  10   0   2      261.15      280.11     16.32 o 
  12   0   2      290.90      355.24     26.09 o 
  14   0   2        0.02        5.35      9.69 o 
 -16   1   2        1.83        6.70      7.19 o 
 -15   1   2       90.17      101.34     11.77 o 
 -14   1   2      190.47      237.71     16.25 o 
 -13   1   2       19.18       16.88      5.50 o 
 -12   1   2        3.24        4.52      4.72 o 
 -11   1   2       15.60       10.71      3.60 o 
 -10   1   2       17.20       20.43      2.96 o 
  -9   1   2        0.03        2.23      2.07 o 
  -8   1   2      648.48      646.76     16.29 o 
  -7   1   2       19.26       17.34      1.96 o 
  -6   1   2      197.78      226.19      5.66 o 
  -5   1   2      153.40      132.47      4.80 o 
  -4   1   2      276.97      309.28     12.30 o 
  -3   1   2     9405.02     8652.65     94.88 o 
  -2   1   2     8617.52     8267.73    202.84 o 
  -1   1   2      640.01      617.29     17.18 o 
   0   1   2      404.36      381.64     15.84 o 
   1   1   2     2700.59     2702.01     43.39 o 
   2   1   2     1662.40     1525.71     15.15 o 
   3   1   2      888.73      918.03     13.98 o 
   4   1   2      264.21      304.55      8.00 o 
   5   1   2       53.53       39.84      3.95 o 
   6   1   2     1064.35     1139.86     20.47 o 
   7   1   2      305.53      355.01      9.82 o 
   8   1   2       31.36       33.59      3.74 o 
   9   1   2       87.27       85.51      5.31 o 
  10   1   2      276.32      287.27      9.23 o 
  11   1   2      144.79      147.56      8.32 o 
  12   1   2      292.57      322.44     16.75 o 
  13   1   2        9.41       12.93      6.76 o 
  14   1   2        8.30        3.34      6.59 o 
  15   1   2        6.43       11.54      8.99 o 
 -16   2   2       38.30       35.99     12.32 o 
 -15   2   2        0.39       -0.16      4.87 o 
 -14   2   2       11.36        8.64      5.97 o 
 -13   2   2        9.97       15.93      5.98 o 
 -12   2   2       20.01       15.34      4.50 o 
 -11   2   2       45.11       54.04      5.66 o 
 -10   2   2      171.19      168.06     14.67 o 
  -9   2   2       97.95      103.34      6.51 o 
  -8   2   2      193.76      191.97      8.04 o 
  -7   2   2      152.01      159.00      5.35 o 
  -6   2   2      185.47      169.99      5.84 o 
  -5   2   2      428.01      434.13     11.27 o 
  -4   2   2       12.62       18.14      2.69 o 
  -3   2   2        8.24        9.82      2.63 o 
  -2   2   2     2496.64     2693.28     76.00 o 
  -1   2   2       33.14       28.79      3.16 o 
   0   2   2      128.69      112.31      5.10 o 
   1   2   2     1869.05     1833.20     50.72 o 
   2   2   2     2303.96     2268.48     43.67 o 
   3   2   2      563.04      619.75     11.52 o 
   4   2   2     1065.02      890.17     14.14 o 
   5   2   2      802.94      881.65     15.74 o 
   6   2   2      149.04      149.40      6.99 o 
   7   2   2       57.79       51.87      4.92 o 
   8   2   2       15.32        8.53      3.25 o 
   9   2   2       93.18       94.36      5.66 o 
  10   2   2       10.70        5.29      3.78 o 
  11   2   2        0.08       -3.11      3.45 o 
  12   2   2       31.09       30.96      5.39 o 
  13   2   2        0.00       -1.04      3.33 o 
  14   2   2        1.04       -2.04      7.52 o 
  15   2   2        8.26       17.85     12.07 o 
 -15   3   2        0.05       -6.85      5.81 o 
 -14   3   2        5.25        5.66      5.28 o 
 -13   3   2       34.44       26.06      5.18 o 
 -12   3   2       34.68       33.94      5.88 o 
 -11   3   2       47.59       36.35      5.34 o 
 -10   3   2        3.27       -1.12      3.06 o 
  -9   3   2       55.74       57.21      5.87 o 
  -8   3   2        7.08       12.91      3.63 o 
  -7   3   2        4.01        1.07      2.67 o 
  -6   3   2        1.23       -1.12      2.81 o 
  -5   3   2       56.59       51.22      4.14 o 
  -4   3   2     1127.45     1281.01     49.40 o 
  -3   3   2      200.20      215.61     10.34 o 
  -2   3   2      167.23      200.78     13.67 o 
  -1   3   2       14.21        2.92      3.62 o 
   0   3   2      242.31      225.34      8.61 o 
   1   3   2      380.78      405.54     10.10 o 
   2   3   2      279.04      283.81      8.16 o 
   3   3   2      126.31      107.99      5.03 o 
   4   3   2      294.19      265.74     25.19 o 
   5   3   2      174.90      190.54      9.95 o 
   6   3   2       18.92       15.89      4.04 o 
   7   3   2       16.25       18.55      3.88 o 
   8   3   2       43.05       36.47      4.41 o 
   9   3   2       13.69        5.36      4.27 o 
  10   3   2       14.08       14.90      4.96 o 
  11   3   2        0.16       -1.09      3.45 o 
  12   3   2        1.02        1.66      4.04 o 
  13   3   2        0.55        0.89      3.83 o 
  14   3   2        0.31        1.85      5.10 o 
 -14   4   2        0.16       -2.74      5.77 o 
 -13   4   2       12.50       13.44      5.19 o 
 -12   4   2        7.01        9.97      5.35 o 
 -11   4   2       10.35       10.10      4.89 o 
 -10   4   2       20.59       21.36      4.63 o 
  -9   4   2        0.00       -0.29      3.57 o 
  -8   4   2        4.25        2.57      4.46 o 
  -7   4   2       19.74       17.61      5.05 o 
  -6   4   2      149.67      136.08      7.46 o 
  -5   4   2       37.93       27.29      7.19 o 
  -4   4   2        0.25       -5.50      3.67 o 
  -3   4   2      104.50      101.93      7.07 o 
  -2   4   2      162.56      163.65      8.51 o 
  -1   4   2        8.06       10.06      4.05 o 
   0   4   2      734.87      822.45     39.00 o 
   1   4   2      860.32      983.17     56.00 o 
   2   4   2        1.13        2.11      4.09 o 
   3   4   2       19.99       16.67      5.84 o 
   4   4   2        4.29        8.52      5.54 o 
   5   4   2       39.95       36.59      6.53 o 
   6   4   2       10.31        8.64      4.27 o 
   7   4   2        5.16        0.86      3.36 o 
   8   4   2        2.03       -0.67      3.48 o 
   9   4   2        2.61        1.61      5.02 o 
  10   4   2       62.77       57.73      7.42 o 
  11   4   2        1.13        3.60      3.90 o 
  12   4   2       13.40        9.47      4.96 o 
 -12   5   2        0.21       -1.49      7.73 o 
 -11   5   2        1.66        4.02      5.27 o 
 -10   5   2        1.80        5.48      4.56 o 
  -9   5   2       19.36       15.77      5.01 o 
  -8   5   2        2.11        7.30      7.01 o 
  -7   5   2       33.74       36.32      7.37 o 
  -6   5   2       27.66       26.56      7.28 o 
  -5   5   2       18.14       21.18      5.98 o 
  -4   5   2      561.29      619.82     18.08 o 
  -3   5   2        1.26       -1.37      5.15 o 
  -2   5   2        1.70        1.33      5.03 o 
  -1   5   2        0.11        1.54      3.87 o 
   0   5   2      210.07      234.50     14.44 o 
   1   5   2       46.52       44.03      7.45 o 
   2   5   2        1.29        1.81      9.86 o 
   3   5   2       95.31       95.13     10.14 o 
   4   5   2        0.43        1.03      5.52 o 
   5   5   2        0.02        0.85      4.45 o 
   6   5   2        3.96       -0.62      4.43 o 
   7   5   2       23.54       24.36      5.55 o 
   8   5   2      153.91      158.17     31.21 o 
   9   5   2        1.24        3.92      4.59 o 
  10   5   2        7.51        5.30      7.91 o 
  11   5   2        2.92        2.63      4.89 o 
  -9   6   2       19.53       19.94      8.11 o 
  -8   6   2        5.48       10.29      6.14 o 
  -7   6   2        7.18        9.45      6.12 o 
  -6   6   2        2.18        5.70      7.67 o 
  -5   6   2       14.24       12.97      7.17 o 
  -4   6   2        0.20       -0.12      5.31 o 
  -3   6   2       12.31       12.27      6.24 o 
  -2   6   2        0.65       -3.52      5.64 o 
  -1   6   2        1.17        2.97      4.40 o 
   0   6   2       14.71       20.38     10.88 o 
   1   6   2      190.41      219.24     12.40 o 
   2   6   2        0.53        8.49      7.30 o 
   3   6   2       41.09       49.72      7.78 o 
   4   6   2        0.64        6.11      5.08 o 
   5   6   2        0.00        2.78      5.91 o 
   6   6   2        3.58        3.20      5.40 o 
   7   6   2        0.24        6.71      6.22 o 
   8   6   2        0.00        2.69      5.23 o 
  -3   7   2        0.44       21.60      9.23 o 
  -2   7   2        1.45       15.50      8.91 o 
  -1   7   2        0.26        4.35      6.98 o 
   0   7   2        0.02        9.82      8.56 o 
   1   7   2       11.98        8.75      5.98 o 
 -15   0   3        0.65        7.73      9.65 o 
 -13   0   3        8.22       31.70      9.77 o 
 -11   0   3      120.34      124.32      8.83 o 
  -9   0   3      251.83      253.73      7.63 o 
  -7   0   3     2635.92     2765.64    152.46 o 
  -5   0   3      919.95      918.02     20.99 o 
  -3   0   3     7305.02     7050.34     42.49 o 
  -1   0   3      818.09      792.71     11.70 o 
   1   0   3     7906.53     8724.44    101.60 o 
   3   0   3     1478.77     1537.70     39.69 o 
   5   0   3      121.35      149.65      7.89 o 
   7   0   3       13.40       10.52      4.49 o 
   9   0   3        7.01        4.62      3.16 o 
  11   0   3     1287.94     1363.56     42.75 o 
  13   0   3        6.48       10.54      8.24 o 
  15   0   3       56.40      119.62     21.46 o 
 -17   1   3       23.51       27.74      7.54 o 
 -16   1   3       10.73        6.05      6.11 o 
 -15   1   3       27.67       33.86      7.92 o 
 -14   1   3       15.51       15.79      4.49 o 
 -13   1   3       45.03       46.15      8.24 o 
 -12   1   3        2.17        4.38      5.31 o 
 -11   1   3        4.43        3.05      2.72 o 
 -10   1   3       37.03       36.12      3.72 o 
  -9   1   3      526.38      521.77     16.03 o 
  -8   1   3      454.93      496.26      9.28 o 
  -7   1   3       29.36       28.35      2.93 o 
  -6   1   3      110.43       99.42      5.04 o 
  -5   1   3        1.20        1.81      1.99 o 
  -4   1   3      386.44      363.62      6.65 o 
  -3   1   3     9241.20     8881.69     52.43 o 
  -2   1   3     3626.19     3585.27     59.02 o 
  -1   1   3     1546.63     1473.72     39.27 o 
   0   1   3       94.12       82.06      3.30 o 
   1   1   3       23.00       29.07      3.80 o 
   2   1   3      936.93      957.58     15.52 o 
   3   1   3      571.54      685.91      9.51 o 
   4   1   3        8.39        3.67      2.76 o 
   5   1   3       51.03       48.48      4.35 o 
   6   1   3      562.05      692.04     14.53 o 
   7   1   3        1.90        0.96      2.88 o 
   8   1   3       57.52       64.28      5.86 o 
   9   1   3      302.95      334.62     16.15 o 
  10   1   3        2.82        3.61      3.03 o 
  11   1   3      186.08      182.05     14.10 o 
  12   1   3       29.64       27.66      5.77 o 
  13   1   3        1.95        2.74      5.43 o 
  14   1   3       17.19       24.47      8.43 o 
  15   1   3       12.12       15.55      7.22 o 
 -16   2   3       22.90       17.65      5.83 o 
 -15   2   3       22.73       30.78      9.16 o 
 -14   2   3        5.14        7.82      5.79 o 
 -13   2   3        2.62        3.49      5.62 o 
 -12   2   3        2.29        7.61      3.81 o 
 -11   2   3       51.98       41.01      5.06 o 
 -10   2   3       21.31       18.10      3.71 o 
  -9   2   3       62.77       61.78      6.78 o 
  -8   2   3        1.86        1.36      2.22 o 
  -7   2   3       38.55       42.70      3.50 o 
  -6   2   3      105.46      121.22      4.32 o 
  -5   2   3        0.05       -1.82      2.09 o 
  -4   2   3       29.65       31.37      2.72 o 
  -3   2   3       48.44       52.16      6.00 o 
  -2   2   3     4749.95     5081.37    164.37 o 
  -1   2   3      574.97      581.12     19.04 o 
   0   2   3        7.59       10.06      2.76 o 
   1   2   3     1232.89     1161.63     13.86 o 
   2   2   3      410.16      402.78     13.63 o 
   3   2   3      375.16      372.07     16.31 o 
   4   2   3        0.50        5.04      3.27 o 
   5   2   3      602.39      588.55     13.79 o 
   6   2   3       75.60       53.94      4.66 o 
   7   2   3       82.93       85.29      5.81 o 
   8   2   3       12.40        8.95      5.34 o 
   9   2   3        0.57        0.17      3.22 o 
  10   2   3       38.63       38.25      4.29 o 
  11   2   3       22.76       21.72      5.17 o 
  12   2   3        4.98        7.41      4.61 o 
  13   2   3        0.84        1.19      4.27 o 
  14   2   3       13.18       13.85     11.73 o 
 -15   3   3        3.79       -0.07      7.01 o 
 -14   3   3       14.28        6.27      6.50 o 
 -13   3   3       83.42       86.73     12.88 o 
 -12   3   3       19.33       20.35      5.09 o 
 -11   3   3        0.24        5.08      3.78 o 
 -10   3   3       43.84       43.22      5.85 o 
  -9   3   3       96.44       98.18      9.58 o 
  -8   3   3        0.38       -4.62      4.22 o 
  -7   3   3       49.11       51.26      5.60 o 
  -6   3   3       39.11       38.77      4.17 o 
  -5   3   3       13.41       12.12      2.96 o 
  -4   3   3       25.50       26.07      3.50 o 
  -3   3   3       33.19       39.10      5.04 o 
  -2   3   3       87.99       96.95      6.04 o 
  -1   3   3       39.30       47.85      6.01 o 
   0   3   3      110.86      101.95      6.33 o 
   1   3   3      198.86      212.70      7.16 o 
   2   3   3        5.68        7.12      3.06 o 
   3   3   3      781.44      744.46     11.88 o 
   4   3   3        0.02       -0.23      3.21 o 
   5   3   3        0.20        0.08      3.24 o 
   6   3   3      111.84      106.45      9.74 o 
   7   3   3       37.21       34.73      4.61 o 
   8   3   3        4.69        2.90      3.42 o 
   9   3   3        6.03        6.26      3.01 o 
  10   3   3        0.07       -0.42      3.96 o 
  11   3   3        2.07        2.39      4.13 o 
  12   3   3       15.52       18.34      5.09 o 
  13   3   3       43.01       49.57      6.52 o 
 -14   4   3        6.26        4.43      5.84 o 
 -13   4   3        1.53        4.69      6.63 o 
 -12   4   3        0.65        0.01      3.68 o 
 -11   4   3        0.00       -0.52      4.47 o 
 -10   4   3       27.39       26.19      5.21 o 
  -9   4   3       11.79       13.86      5.68 o 
  -8   4   3        9.70        6.65      5.03 o 
  -7   4   3       68.91       82.43      8.11 o 
  -6   4   3      480.71      502.11     13.33 o 
  -5   4   3      310.21      333.27     13.50 o 
  -4   4   3       31.71       37.03      5.54 o 
  -3   4   3       69.72       77.35      7.63 o 
  -2   4   3       21.15       24.20      4.64 o 
  -1   4   3       58.66       54.60      6.17 o 
   0   4   3       24.07       24.67      8.31 o 
   1   4   3        3.52       -1.19      3.57 o 
   2   4   3       18.41       18.97      4.22 o 
   3   4   3       29.07       25.62      6.33 o 
   4   4   3       27.68       21.81      5.30 o 
   5   4   3       42.60       39.29      6.68 o 
   6   4   3       18.93       17.83      4.80 o 
   7   4   3        0.03        3.22      3.89 o 
   8   4   3       93.05       82.05      9.57 o 
   9   4   3       86.88       88.27      8.05 o 
  10   4   3        0.10        3.33      4.49 o 
  11   4   3       15.53       11.34      4.81 o 
  12   4   3       13.84       20.90      5.49 o 
 -12   5   3        0.17        8.52      5.32 o 
 -11   5   3        0.60        3.39      4.65 o 
 -10   5   3       13.88       13.90      6.22 o 
  -9   5   3       21.92       27.27      6.14 o 
  -8   5   3       31.92       43.37      9.12 o 
  -7   5   3      199.03      237.80     27.96 o 
  -6   5   3        8.93        7.67      5.78 o 
  -5   5   3      129.20      150.13     18.18 o 
  -4   5   3        5.70       10.43      5.61 o 
  -3   5   3       11.55        9.89      5.34 o 
  -2   5   3       14.55       11.31      6.72 o 
  -1   5   3       40.51       48.21      6.41 o 
   0   5   3      202.25      251.18     11.41 o 
   1   5   3       38.69       27.48      7.84 o 
   2   5   3       11.94       12.76      6.87 o 
   3   5   3       11.26       12.48      7.66 o 
   4   5   3        1.36       -3.51      6.30 o 
   5   5   3        1.61       -0.65      4.78 o 
   6   5   3        1.26        2.73      8.43 o 
   7   5   3      145.47      144.54     12.04 o 
   8   5   3        0.33        0.34      4.70 o 
   9   5   3        4.64        4.23      4.43 o 
  10   5   3        1.81       -2.11      4.65 o 
  -9   6   3       18.13       32.48      9.65 o 
  -8   6   3        1.45       14.32      8.83 o 
  -7   6   3        0.09        0.93      6.61 o 
  -6   6   3        0.99       -4.28      5.93 o 
  -5   6   3        3.46       -1.40      5.80 o 
  -4   6   3        0.05        5.66      5.78 o 
  -3   6   3       11.36       21.88      7.51 o 
  -2   6   3        1.28        5.12      6.08 o 
  -1   6   3       23.96       33.57      7.75 o 
   0   6   3        6.51       10.35      7.95 o 
   1   6   3      112.54      128.56     12.86 o 
   2   6   3       13.91       19.04      7.46 o 
   3   6   3        4.74       -0.18      5.80 o 
   4   6   3       26.08       36.59      7.15 o 
   5   6   3        0.92        2.38      5.25 o 
   6   6   3       12.64       12.70      5.36 o 
   7   6   3       10.33       15.25      6.73 o 
  -2   7   3       12.20       23.09     11.11 o 
  -1   7   3        9.40       21.52      9.21 o 
   0   7   3        0.40       10.33      7.14 o 
 -16   0   4       12.50        8.84      9.09 o 
 -14   0   4        3.34       -5.65      8.50 o 
 -12   0   4        3.14        3.25      4.16 o 
 -10   0   4     1167.15     1079.17     43.11 o 
  -8   0   4     2458.86     2684.30     26.27 o 
  -6   0   4      724.41      737.18     44.96 o 
  -4   0   4     2901.90     2819.18     83.33 o 
  -2   0   4      370.40      384.06      9.03 o 
   0   0   4        0.93        0.48      2.56 o 
   2   0   4     1619.98     1640.43     16.06 o 
   4   0   4     7503.46     8173.87     92.17 o 
   6   0   4       54.69       49.92      5.96 o 
   8   0   4      439.49      513.20     17.63 o 
  10   0   4      418.12      436.88     26.92 o 
  12   0   4        0.27       -0.76      5.65 o 
  14   0   4       14.42       36.93     14.41 o 
 -17   1   4       20.14       15.18      6.90 o 
 -16   1   4        1.52       -1.48      6.30 o 
 -15   1   4        1.44        0.95      5.14 o 
 -14   1   4        2.47        2.32      4.80 o 
 -13   1   4        4.55        6.22      4.81 o 
 -12   1   4       12.01        9.78      5.47 o 
 -11   1   4        9.13        4.21      3.22 o 
 -10   1   4        9.40       14.01      2.85 o 
  -9   1   4        2.42        1.67      2.40 o 
  -8   1   4        1.05       -0.90      2.14 o 
  -7   1   4      170.75      161.79      5.24 o 
  -6   1   4      222.89      210.50      9.99 o 
  -5   1   4      538.20      609.18     10.98 o 
  -4   1   4     2100.27     1879.15     58.33 o 
  -3   1   4    10103.45     9855.07     79.81 o 
  -2   1   4        1.48       -1.54      1.36 o 
  -1   1   4       46.80       54.95      3.25 o 
   0   1   4     1478.52     1463.03     28.91 o 
   1   1   4     1170.31     1222.01     30.31 o 
   2   1   4      430.26      381.88      7.02 o 
   3   1   4     1336.95     1452.33     23.20 o 
   4   1   4      119.63      103.90      5.64 o 
   5   1   4       46.45       46.13      4.35 o 
   6   1   4      112.27      134.96      7.14 o 
   7   1   4       16.59       18.39      4.33 o 
   8   1   4      365.41      368.48     12.57 o 
   9   1   4      614.38      753.28     34.95 o 
  10   1   4        0.18        0.74      4.00 o 
  11   1   4       37.75       38.67      4.94 o 
  12   1   4        0.05       -1.23      4.91 o 
  13   1   4       23.75       26.20      5.89 o 
  14   1   4       17.62       19.95      8.23 o 
 -16   2   4       59.00       50.14      8.05 o 
 -15   2   4       24.30       19.22      6.04 o 
 -14   2   4        4.54        9.61      5.77 o 
 -13   2   4      133.27      122.56     14.58 o 
 -12   2   4       60.57       62.95      8.27 o 
 -11   2   4       73.08       72.16      8.23 o 
 -10   2   4        0.29        0.14      3.39 o 
  -9   2   4       33.27       32.26      3.71 o 
  -8   2   4       11.99        9.39      3.95 o 
  -7   2   4      191.42      183.34      4.51 o 
  -6   2   4        2.91        2.37      1.79 o 
  -5   2   4      368.13      367.40     13.75 o 
  -4   2   4       32.16       31.21      2.49 o 
  -3   2   4      400.55      365.77      7.69 o 
  -2   2   4      609.81      610.94     11.48 o 
  -1   2   4     1195.82     1153.55     73.11 o 
   0   2   4       83.61       95.40      4.86 o 
   1   2   4      499.38      394.47     10.74 o 
   2   2   4      231.87      256.12      9.56 o 
   3   2   4      287.69      254.53      7.19 o 
   4   2   4       33.86       28.79      2.68 o 
   5   2   4       11.42        7.73      3.27 o 
   6   2   4       27.44       19.04      4.11 o 
   7   2   4       23.56       13.61      4.13 o 
   8   2   4       58.20       58.24      5.63 o 
   9   2   4       65.16       52.90      5.71 o 
  10   2   4       32.08       39.61      5.24 o 
  11   2   4       24.85       26.13      5.28 o 
  12   2   4        2.65        0.43      3.55 o 
  13   2   4       70.04       84.44      9.94 o 
  14   2   4        0.25        1.70     10.62 o 
 -15   3   4        3.87        1.37      4.41 o 
 -14   3   4       52.72       46.27      8.57 o 
 -13   3   4       17.04       11.83      5.57 o 
 -12   3   4       33.76       35.10      5.56 o 
 -11   3   4        5.65        5.16      3.98 o 
 -10   3   4        4.44        4.31      4.12 o 
  -9   3   4        6.49        2.96      4.03 o 
  -8   3   4       49.36       49.13      5.58 o 
  -7   3   4        8.96        6.50      3.91 o 
  -6   3   4      117.08      104.25      7.05 o 
  -5   3   4      102.56      113.74      5.56 o 
  -4   3   4      509.62      577.21     11.17 o 
  -3   3   4      507.16      504.68     14.56 o 
  -2   3   4     1527.53     1911.31     27.56 o 
  -1   3   4        8.80       11.15      3.23 o 
   0   3   4        0.09       -1.24      3.31 o 
   1   3   4       55.18       40.63      4.24 o 
   2   3   4       29.12       31.93      3.47 o 
   3   3   4      162.58      151.10      5.54 o 
   4   3   4       69.48       70.55      5.51 o 
   5   3   4       53.60       43.03      5.19 o 
   6   3   4       30.48       28.07      4.54 o 
   7   3   4       16.36       15.78      4.11 o 
   8   3   4        4.02        4.65      3.59 o 
   9   3   4        5.00        3.41      3.83 o 
  10   3   4        5.42        4.72      3.81 o 
  11   3   4        1.69        4.27      4.14 o 
  12   3   4       10.30       15.11      5.75 o 
  13   3   4        1.08        5.04      5.38 o 
 -14   4   4        3.98       -3.79      6.75 o 
 -13   4   4        0.11        4.18      5.50 o 
 -12   4   4        0.99        2.04      4.67 o 
 -11   4   4       46.66       43.20      6.63 o 
 -10   4   4        4.25        2.96      4.33 o 
  -9   4   4        5.70        8.43      4.56 o 
  -8   4   4        7.00        3.61      4.50 o 
  -7   4   4      447.69      452.02     23.48 o 
  -6   4   4      218.87      217.97     10.59 o 
  -5   4   4        6.95        6.20      5.31 o 
  -4   4   4        0.01       -4.41      3.48 o 
  -3   4   4       45.39       47.54      5.75 o 
  -2   4   4        2.45        2.82      4.41 o 
  -1   4   4        0.66        7.39      3.86 o 
   0   4   4        0.60        2.10      3.66 o 
   1   4   4      136.54      155.67      9.59 o 
   2   4   4      399.81      391.66     15.96 o 
   3   4   4       20.79       14.45      5.15 o 
   4   4   4       10.61        7.64      5.99 o 
   5   4   4        8.64       20.43     17.97 o 
   6   4   4       26.79       18.81      4.63 o 
   7   4   4       55.48       45.51      7.98 o 
   8   4   4       52.36       47.87      5.66 o 
   9   4   4        0.85       -5.52      5.75 o 
  10   4   4       10.15        5.11      4.01 o 
  11   4   4        1.57        1.73      4.21 o 
 -12   5   4        7.58        8.42      5.74 o 
 -11   5   4       25.57       28.22      6.85 o 
 -10   5   4       19.62       23.99      6.89 o 
  -9   5   4        0.03       -2.93      4.22 o 
  -8   5   4       18.35       10.62      6.97 o 
  -7   5   4       25.23       25.14      7.01 o 
  -6   5   4       39.17       48.37      8.78 o 
  -5   5   4       20.50       26.72      6.33 o 
  -4   5   4        0.34       -2.72      4.04 o 
  -3   5   4        3.55        7.79      7.58 o 
  -2   5   4        0.24       -1.96      4.80 o 
  -1   5   4       17.64       17.20      5.58 o 
   0   5   4       41.00       32.58     15.95 o 
   1   5   4        8.75        6.89      6.89 o 
   2   5   4       27.24       32.49      8.30 o 
   3   5   4      139.96      135.01     10.86 o 
   4   5   4       10.30        7.53      5.86 o 
   5   5   4        0.08       -4.26      4.72 o 
   6   5   4       16.87       17.17      7.97 o 
   7   5   4       12.25       16.07      6.29 o 
   8   5   4       84.76       80.24     10.37 o 
   9   5   4        5.44        6.97      5.87 o 
  -9   6   4        3.35        6.20     16.57 o 
  -8   6   4        0.23        6.72      8.00 o 
  -7   6   4       17.84       17.67      8.94 o 
  -6   6   4       37.06       45.91      9.44 o 
  -5   6   4       30.83       32.53      8.02 o 
  -4   6   4        4.01        7.12      5.40 o 
  -3   6   4        6.19        4.35      5.11 o 
  -2   6   4       30.06       24.69      7.45 o 
  -1   6   4       23.98       32.38      7.66 o 
   0   6   4        0.23        3.09      6.04 o 
   1   6   4       22.03       16.38      8.51 o 
   2   6   4       15.05       13.20      8.17 o 
   3   6   4       28.72       39.37      9.37 o 
   4   6   4        1.77       -4.33      4.79 o 
   5   6   4        0.02        2.86      5.93 o 
   6   6   4       17.06       21.77      6.36 o 
 -17   0   5        0.21        1.78      8.67 o 
 -15   0   5        3.98        9.39      7.56 o 
 -13   0   5       76.02       88.20      8.53 o 
 -11   0   5      573.91      554.56     17.86 o 
  -9   0   5      100.34       95.21      7.48 o 
  -7   0   5     1214.76     1316.56     45.82 o 
  -5   0   5      173.50      163.37      6.65 o 
  -3   0   5     1040.95      994.67     27.15 o 
  -1   0   5     1510.31     1493.74     20.68 o 
   1   0   5      526.00      563.36     29.58 o 
   3   0   5     4055.55     4964.47     72.13 o 
   5   0   5       43.90       41.84      5.34 o 
   7   0   5      199.06      198.01     10.78 o 
   9   0   5       20.25       20.41      5.38 o 
  11   0   5        1.77        0.51      6.08 o 
  13   0   5        0.45      -10.33      9.60 o 
 -17   1   5        6.83        4.02      5.42 o 
 -16   1   5        1.69        4.80      5.51 o 
 -15   1   5        8.00        4.19      4.05 o 
 -14   1   5        2.82        2.42      4.76 o 
 -13   1   5       32.69       22.32      6.32 o 
 -12   1   5        7.76       13.48      5.24 o 
 -11   1   5        6.56        6.65      4.09 o 
 -10   1   5       17.92       18.12      3.83 o 
  -9   1   5      207.53      204.00      6.52 o 
  -8   1   5      607.08      604.54     22.29 o 
  -7   1   5      338.37      337.63     11.19 o 
  -6   1   5      872.41      912.89     39.57 o 
  -5   1   5        0.14        3.62      1.66 o 
  -4   1   5     1558.52     1521.34     29.60 o 
  -3   1   5      467.62      499.83     21.42 o 
  -2   1   5        2.48        0.15      1.59 o 
  -1   1   5      118.78       89.57      4.01 o 
   0   1   5        5.52        2.42      1.97 o 
   1   1   5      375.73      357.60     10.88 o 
   2   1   5        0.37        3.35      2.34 o 
   3   1   5      898.05      962.43     22.83 o 
   4   1   5       24.24       35.68      3.93 o 
   5   1   5       40.38       47.86      4.55 o 
   6   1   5        0.00        0.09      2.90 o 
   7   1   5      368.18      403.30     12.79 o 
   8   1   5      615.21      681.04     19.15 o 
   9   1   5      222.18      263.06     16.05 o 
  10   1   5        1.22       -2.92      3.62 o 
  11   1   5        1.66        0.07      3.63 o 
  12   1   5        0.02       -0.40      3.96 o 
  13   1   5       12.05       29.03      6.69 o 
  14   1   5        0.02       -6.76      9.31 o 
 -16   2   5       17.47       11.43      5.68 o 
 -15   2   5        6.75        2.21      5.84 o 
 -14   2   5        0.29       -1.30      6.35 o 
 -13   2   5       25.02       20.34      5.95 o 
 -12   2   5       34.67       32.12      6.01 o 
 -11   2   5        3.09        4.19      3.98 o 
 -10   2   5       40.65       37.13      4.66 o 
  -9   2   5       70.69       68.50      4.79 o 
  -8   2   5        0.36       -2.84      2.56 o 
  -7   2   5        6.74        2.82      2.74 o 
  -6   2   5      258.91      221.29      8.03 o 
  -5   2   5     1632.33     1599.85     77.39 o 
  -4   2   5       27.53       35.12      2.89 o 
  -3   2   5        0.16        1.82      1.78 o 
  -2   2   5     1064.28     1092.44     16.61 o 
  -1   2   5     2049.28     2191.60     40.36 o 
   0   2   5       87.45       93.42      5.46 o 
   1   2   5      240.18      220.00      6.79 o 
   2   2   5       46.26       53.44      3.98 o 
   3   2   5       43.37       47.33      3.35 o 
   4   2   5       27.45       31.83      3.13 o 
   5   2   5       57.17       50.19      5.31 o 
   6   2   5       88.08       97.10     13.25 o 
   7   2   5       97.14       69.65      7.86 o 
   8   2   5       36.32       31.81      4.99 o 
   9   2   5      335.67      302.62     23.13 o 
  10   2   5        0.07        8.25      3.97 o 
  11   2   5       22.34       15.85      6.07 o 
  12   2   5       60.73       62.29     18.55 o 
  13   2   5       15.37       12.64      7.48 o 
 -15   3   5        0.13        0.04      5.97 o 
 -14   3   5        0.23        7.29      5.41 o 
 -13   3   5       10.50       11.15      8.31 o 
 -12   3   5       37.86       37.11      5.28 o 
 -11   3   5       16.97        8.94      3.99 o 
 -10   3   5       13.91        6.12      4.83 o 
  -9   3   5      333.99      306.62     15.54 o 
  -8   3   5      130.65      122.41      6.52 o 
  -7   3   5       12.11        9.80      3.16 o 
  -6   3   5      271.54      252.63      6.83 o 
  -5   3   5      206.11      179.24      8.55 o 
  -4   3   5      124.69      131.37      7.92 o 
  -3   3   5        6.14        5.88      3.38 o 
  -2   3   5      110.81      116.29      6.43 o 
  -1   3   5      901.11      974.46     22.73 o 
   0   3   5      227.63      189.07      7.60 o 
   1   3   5       43.03       42.56      4.41 o 
   2   3   5       10.14       10.02      2.82 o 
   3   3   5        7.43        3.65      3.87 o 
   4   3   5       41.47       40.57      7.48 o 
   5   3   5        0.45       -0.87      3.66 o 
   6   3   5      109.26      105.74     10.07 o 
   7   3   5       48.68       38.43      5.17 o 
   8   3   5        2.78        8.07      4.11 o 
   9   3   5       14.68       11.72      6.48 o 
  10   3   5       42.16       28.27      6.76 o 
  11   3   5       17.71       16.21      5.33 o 
  12   3   5        2.06        4.92      3.97 o 
 -14   4   5        0.71       -4.46      4.32 o 
 -13   4   5        6.39       10.81      7.09 o 
 -12   4   5       21.79       19.14      5.15 o 
 -11   4   5       10.42        9.85      4.68 o 
 -10   4   5        7.56        5.56      6.85 o 
  -9   4   5       14.83        4.19      4.50 o 
  -8   4   5       40.38       42.62      6.21 o 
  -7   4   5      238.78      228.95     11.25 o 
  -6   4   5       61.33       48.87      8.18 o 
  -5   4   5       38.63       51.49      8.45 o 
  -4   4   5        2.84        5.90      3.93 o 
  -3   4   5        6.20        4.35      4.69 o 
  -2   4   5        0.00       -1.39      3.90 o 
  -1   4   5       53.90       52.28      5.59 o 
   0   4   5       99.51      114.28      7.19 o 
   1   4   5      171.79      149.75      7.66 o 
   2   4   5      147.54      154.20     11.32 o 
   3   4   5        7.50        2.55      4.51 o 
   4   4   5       11.55       12.19      5.59 o 
   5   4   5       56.55       76.19     29.58 o 
   6   4   5        2.43        1.56      4.62 o 
   7   4   5        0.15        2.23      3.81 o 
   8   4   5        5.33        6.11      4.16 o 
   9   4   5        5.07       10.24      6.61 o 
  10   4   5        1.59       -2.64      5.08 o 
  11   4   5       11.06       11.66      4.98 o 
 -12   5   5       15.59       13.75      6.51 o 
 -11   5   5       22.64       26.88      6.69 o 
 -10   5   5        2.68        1.67      5.84 o 
  -9   5   5        7.08       13.64      5.70 o 
  -8   5   5       20.52       15.72      7.07 o 
  -7   5   5       61.24       64.19      9.26 o 
  -6   5   5        6.04        4.70      6.44 o 
  -5   5   5        4.35       -3.20      5.48 o 
  -4   5   5        9.49       10.15      4.32 o 
  -3   5   5        0.58        3.92      5.21 o 
  -2   5   5        0.90        0.45      4.59 o 
  -1   5   5        4.43        2.96      4.58 o 
   0   5   5       45.35       29.90      7.16 o 
   1   5   5       76.51       68.04     13.07 o 
   2   5   5       65.73       76.14      9.54 o 
   3   5   5       56.33       56.42      8.60 o 
   4   5   5       20.67       17.64      6.69 o 
   5   5   5       19.00       19.31      6.67 o 
   6   5   5        6.12        1.28      7.61 o 
   7   5   5       89.12       61.34      8.74 o 
   8   5   5        0.00        0.55      7.90 o 
   9   5   5        1.28        4.00      5.33 o 
  -9   6   5        0.01        2.97     13.30 o 
  -8   6   5        3.86        8.55     10.86 o 
  -7   6   5        0.15       -2.70      6.52 o 
  -6   6   5        4.25       -4.40      7.65 o 
  -5   6   5       18.55       27.72      8.34 o 
  -4   6   5        5.26        3.38      7.73 o 
  -3   6   5       30.22       38.03      7.08 o 
  -2   6   5       10.42        6.08      5.95 o 
  -1   6   5        9.07        8.23      7.50 o 
   0   6   5       36.45       32.47     13.98 o 
   1   6   5        0.56       -4.55      5.93 o 
   2   6   5        1.55        2.09      6.56 o 
   3   6   5        0.44        5.09      7.28 o 
   4   6   5        0.08       -1.84      7.14 o 
   5   6   5       10.58        8.75      7.29 o 
 -16   0   6        2.23       13.90      7.82 o 
 -14   0   6        6.24       -0.33      4.11 o 
 -12   0   6      125.53      102.91      8.65 o 
 -10   0   6       57.26       56.70      6.70 o 
  -8   0   6      798.50      734.51     36.35 o 
  -6   0   6      618.04      650.53     18.67 o 
  -4   0   6      910.35      918.75     15.27 o 
  -2   0   6      302.06      288.47     19.78 o 
   0   0   6       24.04       44.48      5.12 o 
   2   0   6      124.60      105.15      4.64 o 
   4   0   6       82.59      120.05      6.89 o 
   6   0   6      129.20      156.60      9.66 o 
   8   0   6        0.38       -2.14      4.80 o 
  10   0   6        3.13        4.78      6.12 o 
  12   0   6        6.08       11.43      9.43 o 
 -17   1   6        1.87        4.94      5.12 o 
 -16   1   6       11.44        7.12      5.68 o 
 -15   1   6       26.51       18.05      4.89 o 
 -14   1   6        2.85        2.76      4.10 o 
 -13   1   6       38.20       25.39      6.21 o 
 -12   1   6       11.09        9.67      4.28 o 
 -11   1   6      348.68      362.90     14.32 o 
 -10   1   6      248.43      205.59     25.62 o 
  -9   1   6       58.20       62.96      6.21 o 
  -8   1   6      157.07      148.06      7.48 o 
  -7   1   6        7.31        4.56      2.92 o 
  -6   1   6      877.10      931.56     10.63 o 
  -5   1   6      535.47      540.03     11.41 o 
  -4   1   6       58.96       50.11      3.00 o 
  -3   1   6      612.81      610.64     18.67 o 
  -2   1   6        9.23        8.66      2.45 o 
  -1   1   6      209.52      181.17      5.83 o 
   0   1   6      129.49      114.10      5.71 o 
   1   1   6      234.26      237.47      6.76 o 
   2   1   6      425.78      555.17      9.31 o 
   3   1   6       16.55       19.99      2.76 o 
   4   1   6        1.33       -0.42      2.05 o 
   5   1   6       24.65       19.84      3.94 o 
   6   1   6        1.60        3.33      3.21 o 
   7   1   6       58.80       53.44      6.00 o 
   8   1   6      252.66      272.41     11.64 o 
   9   1   6        8.06        5.63      3.55 o 
  10   1   6        8.96        5.44      3.80 o 
  11   1   6       13.87       14.90      5.97 o 
  12   1   6       14.85       15.00     11.01 o 
  13   1   6        3.04        7.14      7.39 o 
 -16   2   6       18.94       12.88      6.50 o 
 -15   2   6        0.01       -4.18      4.69 o 
 -14   2   6        0.10       -2.32      4.83 o 
 -13   2   6        6.40        8.96      6.29 o 
 -12   2   6        8.00        8.11      4.63 o 
 -11   2   6       74.12       88.93      6.95 o 
 -10   2   6       87.63       82.37      5.68 o 
  -9   2   6        7.09        7.08      3.72 o 
  -8   2   6        0.58       -0.73      2.50 o 
  -7   2   6       92.45       84.74      8.46 o 
  -6   2   6     2791.70     2651.02     96.98 o 
  -5   2   6      581.42      571.18     11.99 o 
  -4   2   6      319.66      332.06      7.92 o 
  -3   2   6       70.11       63.84      4.07 o 
  -2   2   6        0.03        1.40      2.34 o 
  -1   2   6      468.27      423.51     22.61 o 
   0   2   6       67.41       72.04      4.75 o 
   1   2   6      123.51       95.49      5.38 o 
   2   2   6        6.23        1.86      2.64 o 
   3   2   6       31.37       30.31      3.23 o 
   4   2   6        1.54       -1.32      2.25 o 
   5   2   6      145.17      153.81     11.06 o 
   6   2   6      125.54      137.87     11.55 o 
   7   2   6      126.21      126.83     11.19 o 
   8   2   6      115.66      124.47      7.88 o 
   9   2   6       74.22      100.06      7.34 o 
  10   2   6       14.28       14.50      4.09 o 
  11   2   6        1.29        5.48     10.16 o 
  12   2   6       29.07       38.75     12.11 o 
 -15   3   6        8.79        8.26      5.98 o 
 -14   3   6        0.12       -5.26      4.27 o 
 -13   3   6       38.77       40.46      8.12 o 
 -12   3   6       33.63       22.59      4.78 o 
 -11   3   6       36.68       39.37      6.39 o 
 -10   3   6       21.54       25.18      5.35 o 
  -9   3   6      382.42      411.68     36.78 o 
  -8   3   6      102.08      102.28      6.14 o 
  -7   3   6      202.76      218.35      7.95 o 
  -6   3   6       45.82       52.87      4.12 o 
  -5   3   6      335.40      325.35      7.96 o 
  -4   3   6        2.09        3.67      3.08 o 
  -3   3   6      106.56      113.67      7.08 o 
  -2   3   6      249.81      247.92      9.20 o 
  -1   3   6      973.33      993.02     22.70 o 
   0   3   6       27.66       26.15      3.54 o 
   1   3   6       21.02       15.24      3.39 o 
   2   3   6       72.10       70.40      4.79 o 
   3   3   6       12.66       11.67      4.34 o 
   4   3   6      206.51      171.16     16.51 o 
   5   3   6      303.32      307.91     33.28 o 
   6   3   6       36.99       37.54      6.31 o 
   7   3   6        5.87        5.07      4.31 o 
   8   3   6        3.58        3.54      3.50 o 
   9   3   6      113.82      124.06      8.31 o 
  10   3   6       52.45       52.88      8.22 o 
  11   3   6       11.43       18.53      8.84 o 
 -14   4   6       19.14       10.01      7.40 o 
 -13   4   6       32.68       33.65      8.57 o 
 -12   4   6        0.04        1.08      5.22 o 
 -11   4   6        6.51        8.87      4.51 o 
 -10   4   6       69.98       61.90      8.24 o 
  -9   4   6       73.83       73.13      9.10 o 
  -8   4   6       71.35       69.50      7.37 o 
  -7   4   6      123.30      113.56     13.79 o 
  -6   4   6       23.21       30.87      6.35 o 
  -5   4   6        1.25        5.20      5.03 o 
  -4   4   6        3.07        1.56      6.02 o 
  -3   4   6       32.91       31.66      4.89 o 
  -2   4   6        1.61       -0.54      3.17 o 
  -1   4   6       33.59       40.88      5.06 o 
   0   4   6       27.39       22.57      4.63 o 
   1   4   6        2.68       -2.03      6.65 o 
   2   4   6        0.14       -7.07      4.71 o 
   3   4   6        0.07        2.62      7.58 o 
   4   4   6      405.69      392.95     52.08 o 
   5   4   6      524.60      501.21     57.41 o 
   6   4   6      143.47      128.55     11.62 o 
   7   4   6        0.03        0.44      3.68 o 
   8   4   6        0.39        2.06      4.32 o 
   9   4   6        6.46        3.04      6.74 o 
  10   4   6        0.38        1.49      5.54 o 
 -12   5   6        0.00        2.14      5.21 o 
 -11   5   6       12.99        9.12      4.90 o 
 -10   5   6        8.06        2.59      6.51 o 
  -9   5   6        0.26        0.63      7.75 o 
  -8   5   6        8.87        0.60      7.28 o 
  -7   5   6       16.51       14.32      6.52 o 
  -6   5   6        0.38       -1.48      5.83 o 
  -5   5   6       25.80       25.45      7.71 o 
  -4   5   6        4.74        4.78      3.92 o 
  -3   5   6       13.10        6.00      6.22 o 
  -2   5   6        6.62        7.80      4.55 o 
  -1   5   6        2.05        3.80      6.38 o 
   0   5   6        7.66       -0.56      5.57 o 
   1   5   6       12.38       15.22      7.48 o 
   2   5   6        1.77        1.19      4.94 o 
   3   5   6        9.99        7.33      5.32 o 
   4   5   6       72.16       61.17     10.30 o 
   5   5   6        1.94       -1.03      4.52 o 
   6   5   6       22.14       17.04      6.21 o 
   7   5   6       19.16       14.92      6.69 o 
   8   5   6        1.57        5.82      8.29 o 
  -9   6   6        9.91       12.15     12.41 o 
  -8   6   6        7.65        9.25      6.97 o 
  -7   6   6        1.05       -1.16      6.69 o 
  -6   6   6        0.38       -2.92      5.18 o 
  -5   6   6        0.18        3.28      5.74 o 
  -4   6   6        2.13       -1.28      6.37 o 
  -3   6   6        3.43        4.65     10.11 o 
  -2   6   6        0.77        5.03      7.24 o 
  -1   6   6       30.55       23.45      7.83 o 
   0   6   6        1.32        4.02      5.88 o 
   1   6   6        4.62       10.89      7.15 o 
   2   6   6        1.19        8.42      5.90 o 
   3   6   6        2.53       10.46     11.58 o 
   4   6   6        3.15        9.52      6.64 o 
 -17   0   7        8.00        3.61      9.18 o 
 -15   0   7        5.51       11.90      9.52 o 
 -13   0   7        8.17        2.16      4.66 o 
 -11   0   7       38.87       35.68      6.69 o 
  -9   0   7      237.15      209.07     10.69 o 
  -7   0   7       38.06       41.74      3.67 o 
  -5   0   7      982.70     1163.58     15.35 o 
  -3   0   7        2.17        1.33      1.94 o 
  -1   0   7       29.94       25.75      4.42 o 
   1   0   7      280.19      286.00     11.26 o 
   3   0   7      352.53      369.67     16.18 o 
   5   0   7      228.91      222.80     11.32 o 
   7   0   7        4.04        3.91      8.37 o 
   9   0   7        3.18       -2.85      8.24 o 
  11   0   7        0.27        9.05      7.69 o 
 -17   1   7        0.48       -0.70      5.62 o 
 -16   1   7        6.31        4.49      4.12 o 
 -15   1   7        0.00        1.54      5.18 o 
 -14   1   7        9.67        3.20      4.28 o 
 -13   1   7        9.83        1.45      4.44 o 
 -12   1   7        0.84       -2.03      3.26 o 
 -11   1   7       13.09       17.96      4.64 o 
 -10   1   7        0.67        1.62      3.36 o 
  -9   1   7        0.01       -1.68      2.55 o 
  -8   1   7       71.55       69.67      4.74 o 
  -7   1   7       23.58       17.36      2.40 o 
  -6   1   7      247.05      262.84      7.82 o 
  -5   1   7      226.90      247.67      8.05 o 
  -4   1   7      290.07      288.76      6.02 o 
  -3   1   7      109.41      117.60      4.07 o 
  -2   1   7        4.63        2.67      2.51 o 
  -1   1   7        0.86        1.29      2.26 o 
   0   1   7      106.89      108.14      5.15 o 
   1   1   7     1289.69     1454.74     35.88 o 
   2   1   7       55.95       67.32      3.85 o 
   3   1   7        0.51       -0.88      2.12 o 
   4   1   7        3.72        7.86      2.62 o 
   5   1   7      122.93      132.41      7.52 o 
   6   1   7       20.79       19.36      4.59 o 
   7   1   7       36.93       39.81      7.37 o 
   8   1   7       84.68       90.13     10.24 o 
   9   1   7        0.43        0.27      5.18 o 
  10   1   7       24.81       34.54      7.58 o 
  11   1   7        6.32        6.59      6.09 o 
  12   1   7       30.59       29.54      8.55 o 
 -16   2   7        5.06        3.82      5.41 o 
 -15   2   7       14.09       12.29     12.83 o 
 -14   2   7        0.11       -2.61      4.74 o 
 -13   2   7        5.49       -0.24      4.12 o 
 -12   2   7      115.79      107.96     10.26 o 
 -11   2   7      195.87      198.48     10.01 o 
 -10   2   7       32.11       29.33      4.82 o 
  -9   2   7        0.00        2.26      3.18 o 
  -8   2   7       16.32       12.93      3.63 o 
  -7   2   7      489.08      480.51     13.65 o 
  -6   2   7      460.41      381.10     22.60 o 
  -5   2   7      353.67      347.05     15.27 o 
  -4   2   7      624.62      641.86     11.74 o 
  -3   2   7       88.41       73.83      4.51 o 
  -2   2   7        9.14        8.52      2.77 o 
  -1   2   7        1.25        1.31      2.14 o 
   0   2   7       22.47       18.54      3.14 o 
   1   2   7       30.86       25.39      3.82 o 
   2   2   7      211.03      199.21     11.68 o 
   3   2   7       14.20       17.56      3.51 o 
   4   2   7       37.43       44.90     10.06 o 
   5   2   7       44.14       27.66      4.30 o 
   6   2   7      703.08      777.82     60.76 o 
   7   2   7        8.96        8.66      5.38 o 
   8   2   7       55.13       45.18      6.97 o 
   9   2   7       24.10       10.21     13.09 o 
  10   2   7       39.49       48.90      7.14 o 
  11   2   7       30.93       42.13     11.86 o 
  12   2   7        1.10        5.65      9.99 o 
 -15   3   7        0.08        0.20      6.25 o 
 -14   3   7        1.33        0.49      4.63 o 
 -13   3   7        7.19        4.57      5.02 o 
 -12   3   7        2.58        3.53      5.50 o 
 -11   3   7       86.24       89.22      7.80 o 
 -10   3   7       86.03       85.05      8.00 o 
  -9   3   7      285.28      271.90     11.17 o 
  -8   3   7       36.94       35.59      7.11 o 
  -7   3   7        0.50       -1.08      3.01 o 
  -6   3   7      160.20      167.66      7.41 o 
  -5   3   7       85.26       85.79      5.49 o 
  -4   3   7        9.47        8.19      3.52 o 
  -3   3   7       83.24       96.11      6.48 o 
  -2   3   7      332.50      327.46     13.17 o 
  -1   3   7        1.93        1.68      3.07 o 
   0   3   7       13.22       10.35      3.61 o 
   1   3   7       59.03       46.45      4.84 o 
   2   3   7       40.83       36.90      5.82 o 
   3   3   7       84.98       79.01     12.79 o 
   4   3   7        0.15        2.49      3.91 o 
   5   3   7       92.62       97.41     11.86 o 
   6   3   7        2.83        5.42      3.73 o 
   7   3   7      257.31      286.81     21.31 o 
   8   3   7       93.12       79.83      8.71 o 
   9   3   7       69.75       75.23      8.59 o 
  10   3   7       27.76       37.98      6.66 o 
  11   3   7        3.39        1.32      9.90 o 
 -14   4   7        6.03        0.08      6.22 o 
 -13   4   7       33.29       35.48     10.45 o 
 -12   4   7       20.21       21.95      7.92 o 
 -11   4   7       31.53       21.92      5.84 o 
 -10   4   7      153.14      167.13     10.82 o 
  -9   4   7       75.26       65.80      7.88 o 
  -8   4   7      101.19      128.07      9.25 o 
  -7   4   7       22.58       24.72      5.38 o 
  -6   4   7        3.79        1.15      6.88 o 
  -5   4   7        1.01       -0.53      4.35 o 
  -4   4   7       51.95       51.34      5.92 o 
  -3   4   7        4.76        4.53      3.57 o 
  -2   4   7       12.47        8.54      4.51 o 
  -1   4   7        8.66        6.19      3.89 o 
   0   4   7       22.90       18.13      4.28 o 
   1   4   7       11.90       13.49      8.52 o 
   2   4   7       61.31       68.33     10.20 o 
   3   4   7        0.82        2.72      4.99 o 
   4   4   7      222.49      199.79     12.10 o 
   5   4   7       30.77       19.53      6.14 o 
   6   4   7        2.86       -2.28      4.77 o 
   7   4   7        3.20        4.33      4.74 o 
   8   4   7        0.14       -0.19      4.18 o 
   9   4   7        0.01        2.90      5.28 o 
 -12   5   7        0.69       -0.71      7.14 o 
 -11   5   7        1.50       -2.35      4.33 o 
 -10   5   7        0.21        1.75      4.77 o 
  -9   5   7        0.00       -3.67      5.73 o 
  -8   5   7       43.37       40.63      9.45 o 
  -7   5   7       16.59       11.13      6.36 o 
  -6   5   7        0.02        3.21      5.73 o 
  -5   5   7        0.02       -1.30      8.29 o 
  -4   5   7        0.01        5.51      5.19 o 
  -3   5   7        8.19        9.02      5.10 o 
  -2   5   7        3.32        0.79      4.43 o 
  -1   5   7       22.13       15.40      6.69 o 
   0   5   7       57.09       42.75      8.84 o 
   1   5   7       19.28       11.43      7.15 o 
   2   5   7        8.57       16.00      7.25 o 
   3   5   7        0.94        0.50      5.10 o 
   4   5   7       12.52        3.76      5.58 o 
   5   5   7        0.13       -2.86      7.99 o 
   6   5   7        4.04        4.95      6.11 o 
   7   5   7        0.84       -2.47      6.95 o 
  -8   6   7        1.53        2.33      7.39 o 
  -7   6   7        6.35       11.07      6.61 o 
  -6   6   7        2.18       -2.43      6.76 o 
  -5   6   7        4.17        2.78      7.91 o 
  -4   6   7        0.47       -2.68      7.03 o 
  -3   6   7        1.83        6.48      6.63 o 
  -2   6   7        3.22        0.48      7.33 o 
  -1   6   7        0.04        5.82     12.45 o 
   0   6   7        0.08       -0.16      6.70 o 
   1   6   7        0.02        6.22      6.18 o 
   2   6   7        0.07       -3.22      9.07 o 
   3   6   7        0.52        0.82      6.02 o 
 -16   0   8        0.01        7.18      7.39 o 
 -14   0   8       11.15       20.64      6.35 o 
 -12   0   8        2.52        2.40      3.89 o 
 -10   0   8       19.27       19.59      5.14 o 
  -8   0   8      286.76      295.04      8.37 o 
  -6   0   8      583.41      645.95     26.68 o 
  -4   0   8       35.42       31.58      3.77 o 
  -2   0   8      217.28      249.91     10.78 o 
   0   0   8     1300.01     1542.56     88.77 o 
   2   0   8      115.08      146.48      9.20 o 
   4   0   8      286.85      349.93     22.14 o 
   6   0   8       25.26       24.94      8.37 o 
   8   0   8        5.32        1.10      8.41 o 
  10   0   8       25.96       29.75     11.05 o 
  12   0   8       20.05       28.51     15.04 o 
 -17   1   8        0.09        0.74      4.34 o 
 -16   1   8        0.88        1.63      3.90 o 
 -15   1   8        2.73        1.42      3.91 o 
 -14   1   8       35.68       30.10      5.14 o 
 -13   1   8       51.61       43.75      5.64 o 
 -12   1   8        0.01        0.15      3.75 o 
 -11   1   8       57.85       55.29      6.86 o 
 -10   1   8       23.38       29.99      6.26 o 
  -9   1   8       28.44       27.99      4.20 o 
  -8   1   8        2.85        5.13      2.87 o 
  -7   1   8        2.14        2.18      2.70 o 
  -6   1   8      147.37      149.03      8.18 o 
  -5   1   8      208.13      201.54     11.79 o 
  -4   1   8      342.20      382.18      7.20 o 
  -3   1   8      204.03      184.53      9.29 o 
  -2   1   8       52.86       47.91      3.92 o 
  -1   1   8      124.01      115.88      5.56 o 
   0   1   8      169.41      182.07      6.86 o 
   1   1   8      675.82      740.26     13.72 o 
   2   1   8        0.04        1.32      2.95 o 
   3   1   8       36.27       32.47      4.49 o 
   4   1   8      109.78       94.43      6.67 o 
   5   1   8        7.99       13.20      5.76 o 
   6   1   8        7.05        2.43      5.08 o 
   7   1   8       34.03       33.22      7.26 o 
   8   1   8       43.28       40.09      8.32 o 
   9   1   8        1.47       11.92      7.30 o 
  10   1   8        1.90       -2.53      5.20 o 
  11   1   8       15.99       19.55      6.69 o 
 -16   2   8        5.85        4.33      8.63 o 
 -15   2   8        4.63        6.80      5.20 o 
 -14   2   8        2.71        3.56      5.49 o 
 -13   2   8        3.60        1.13      5.12 o 
 -12   2   8       37.18       39.04      7.49 o 
 -11   2   8       17.46       21.33      5.05 o 
 -10   2   8       25.63       27.98      4.74 o 
  -9   2   8     1188.85     1362.88     44.47 o 
  -8   2   8       89.27       79.36      5.42 o 
  -7   2   8       23.48       27.74      4.03 o 
  -6   2   8      543.06      566.17     38.50 o 
  -5   2   8      502.28      520.26     10.94 o 
  -4   2   8        1.72       -0.38      2.29 o 
  -3   2   8        0.00       -2.41      2.28 o 
  -2   2   8      162.29      151.72      9.21 o 
  -1   2   8        5.71        5.71      2.51 o 
   0   2   8       38.88       34.37      4.39 o 
   1   2   8       11.58        8.13      2.85 o 
   2   2   8       14.68       13.94      3.71 o 
   3   2   8      167.33      161.24      7.71 o 
   4   2   8       55.33       47.39      6.50 o 
   5   2   8      207.88      182.98     19.14 o 
   6   2   8      418.90      365.20     31.36 o 
   7   2   8       90.56       94.13      9.88 o 
   8   2   8        1.36        5.77      4.69 o 
   9   2   8       26.14       43.93      7.15 o 
  10   2   8       42.16       44.55      6.75 o 
  11   2   8        1.48       22.41     15.57 o 
 -15   3   8        3.10        0.09      5.64 o 
 -14   3   8        9.70        7.44      6.34 o 
 -13   3   8       10.78       11.19      5.69 o 
 -12   3   8       82.27       99.22     10.67 o 
 -11   3   8       24.97       23.85      5.74 o 
 -10   3   8      811.78      841.16     42.93 o 
  -9   3   8        2.68        4.08      3.69 o 
  -8   3   8      972.79     1078.51     41.41 o 
  -7   3   8       45.91       45.61      5.13 o 
  -6   3   8       21.07       21.64      3.95 o 
  -5   3   8        6.63        5.95      2.96 o 
  -4   3   8        9.87        7.18      3.05 o 
  -3   3   8       36.27       41.57      4.72 o 
  -2   3   8       12.17       12.64      4.19 o 
  -1   3   8       10.68        6.00      3.48 o 
   0   3   8        1.13        2.79      2.89 o 
   1   3   8       21.53       24.11      5.77 o 
   2   3   8      384.16      299.64     27.92 o 
   3   3   8      134.01      119.85     12.45 o 
   4   3   8       14.81       20.27      5.79 o 
   5   3   8        2.94       -3.32      4.53 o 
   6   3   8       74.58       63.03      7.37 o 
   7   3   8       16.31       10.41      5.74 o 
   8   3   8        0.00        1.37      3.94 o 
   9   3   8       38.72       48.97      7.88 o 
  10   3   8       11.23       12.19      4.92 o 
 -14   4   8        2.72        2.95      7.68 o 
 -13   4   8        2.54        0.01      6.09 o 
 -12   4   8        2.31        1.89      4.77 o 
 -11   4   8        8.55        5.24      4.63 o 
 -10   4   8       15.42       19.60      5.58 o 
  -9   4   8       34.16       37.80      6.67 o 
  -8   4   8       74.53       68.80      7.18 o 
  -7   4   8       54.18       52.37      8.20 o 
  -6   4   8        8.62        7.29      9.67 o 
  -5   4   8        9.88        6.60      6.81 o 
  -4   4   8       11.24       11.98      4.77 o 
  -3   4   8        0.05        0.47      4.06 o 
  -2   4   8       15.29       10.53      4.31 o 
  -1   4   8       47.55       52.18      5.49 o 
   0   4   8        3.07        0.36      6.00 o 
   1   4   8       21.82       15.30      5.77 o 
   2   4   8        2.32       -1.68      4.71 o 
   3   4   8       71.00       72.96      8.98 o 
   4   4   8       10.44        1.94      4.31 o 
   5   4   8        7.51        8.75      6.69 o 
   6   4   8       12.79       18.16      6.50 o 
   7   4   8        2.07        2.66      4.19 o 
   8   4   8        0.07       -2.12      4.72 o 
 -11   5   8        0.88        2.78      6.12 o 
 -10   5   8        0.94       -1.04      7.92 o 
  -9   5   8        0.01        1.99      8.12 o 
  -8   5   8        0.02       -3.22      5.74 o 
  -7   5   8        5.15        1.85     10.26 o 
  -6   5   8       23.26       18.57      7.56 o 
  -5   5   8        2.23        1.24      5.81 o 
  -4   5   8        2.68        3.11      5.26 o 
  -3   5   8       42.02       51.71      6.66 o 
  -2   5   8        6.51       -0.29      5.95 o 
  -1   5   8       48.60       58.75      9.47 o 
   0   5   8        4.60        3.18      5.90 o 
   1   5   8        0.01        4.47      6.31 o 
   2   5   8        1.79       -3.48      4.43 o 
   3   5   8        0.20        2.38      5.37 o 
   4   5   8        8.41        5.32      5.36 o 
   5   5   8        0.11       -3.87      5.38 o 
   6   5   8        0.05       -3.44      6.76 o 
  -7   6   8        1.61       -1.74      8.17 o 
  -6   6   8        0.50       -2.84      6.12 o 
  -5   6   8        0.05        0.83      7.64 o 
  -4   6   8        0.17       -2.85      8.63 o 
  -3   6   8        0.01       -1.87     12.07 o 
  -2   6   8        8.28        3.67      6.68 o 
  -1   6   8        1.64        5.32      7.79 o 
   0   6   8       16.79       16.00      9.71 o 
   1   6   8        0.31        1.74      7.64 o 
   2   6   8        0.44        4.05      5.90 o 
 -17   0   9        0.86        5.48      8.75 o 
 -15   0   9        2.05        9.32      5.89 o 
 -13   0   9       41.85       35.62      6.56 o 
 -11   0   9        0.08       -2.51      3.41 o 
  -9   0   9       18.87       16.69      4.64 o 
  -7   0   9       70.46       89.12      5.33 o 
  -5   0   9       21.98       15.95      3.16 o 
  -3   0   9        0.44        2.03      2.94 o 
  -1   0   9      198.23      235.88     15.00 o 
   1   0   9       29.11       28.35      6.61 o 
   3   0   9        3.24        6.39      4.40 o 
   5   0   9       93.62       94.76     13.51 o 
   7   0   9       18.05       13.90     10.11 o 
   9   0   9        0.03       21.29     12.11 o 
  11   0   9        3.24        1.53      9.35 o 
 -17   1   9        2.85        1.51      4.75 o 
 -16   1   9        1.03        0.01      3.54 o 
 -15   1   9        4.21        3.97      4.43 o 
 -14   1   9       18.68       19.73      5.66 o 
 -13   1   9       12.27       12.56      4.41 o 
 -12   1   9        0.61       -0.07      3.98 o 
 -11   1   9       18.99       15.30      4.94 o 
 -10   1   9       23.02       23.50      5.20 o 
  -9   1   9        0.25        1.30      3.18 o 
  -8   1   9        0.01        2.08      2.74 o 
  -7   1   9        2.66        0.25      2.39 o 
  -6   1   9      175.29      173.10      8.21 o 
  -5   1   9       35.82       36.96      3.30 o 
  -4   1   9      415.71      416.69     12.42 o 
  -3   1   9      202.03      190.72      8.26 o 
  -2   1   9      412.10      450.93     15.25 o 
  -1   1   9        0.01       -1.01      2.58 o 
   0   1   9      720.76      775.08     15.22 o 
   1   1   9       17.27       13.33      2.83 o 
   2   1   9      174.38      189.14     14.20 o 
   3   1   9        1.01       -4.15      3.21 o 
   4   1   9       31.07       32.46      4.70 o 
   5   1   9        0.12       -2.10      4.55 o 
   6   1   9        4.03       -0.88      5.18 o 
   7   1   9      104.29      105.33     11.32 o 
   8   1   9       65.15       60.86      9.22 o 
   9   1   9        4.67        4.75      7.15 o 
  10   1   9       18.33       17.40      7.18 o 
  11   1   9        2.74       -2.00      7.32 o 
 -16   2   9        0.96       -0.89      7.16 o 
 -15   2   9        0.06       -0.94      6.14 o 
 -14   2   9        1.93        0.72      5.29 o 
 -13   2   9       82.10       82.89      9.73 o 
 -12   2   9      125.29      126.66      8.98 o 
 -11   2   9      401.26      434.70     34.25 o 
 -10   2   9        0.59       -2.07      3.96 o 
  -9   2   9        3.33        3.98      4.02 o 
  -8   2   9        2.85        4.47      3.51 o 
  -7   2   9      157.89      143.69     10.04 o 
  -6   2   9      174.25      161.22      9.26 o 
  -5   2   9       13.38       10.85      2.69 o 
  -4   2   9      147.18      150.18     11.54 o 
  -3   2   9        3.85        3.76      2.61 o 
  -2   2   9        0.01        0.26      2.34 o 
  -1   2   9       21.26       21.25      3.31 o 
   0   2   9       33.69       22.57      3.95 o 
   1   2   9        0.91       -0.03      3.14 o 
   2   2   9      344.84      325.54     11.11 o 
   3   2   9      103.32       87.81      8.74 o 
   4   2   9       20.90       20.33      6.29 o 
   5   2   9      409.53      398.07     46.68 o 
   6   2   9       15.49       16.89      5.17 o 
   7   2   9       32.59       40.65      6.92 o 
   8   2   9        3.95       10.36      9.79 o 
   9   2   9        7.48        5.95      6.93 o 
  10   2   9       28.49       54.41     14.45 o 
 -15   3   9        8.82        7.76      6.23 o 
 -14   3   9        0.27       -3.08      6.48 o 
 -13   3   9       32.07       29.15      8.05 o 
 -12   3   9       64.10       68.38     16.17 o 
 -11   3   9       11.15        6.68      5.56 o 
 -10   3   9        1.13        0.16      3.75 o 
  -9   3   9        2.59        4.85      4.18 o 
  -8   3   9       89.16       85.01      6.47 o 
  -7   3   9       22.22       24.16      4.41 o 
  -6   3   9       82.48       93.97      7.29 o 
  -5   3   9       19.50       25.32      3.91 o 
  -4   3   9        2.16        1.61      2.80 o 
  -3   3   9        0.27       -2.78      3.28 o 
  -2   3   9       12.37       11.64      3.70 o 
  -1   3   9        0.09        0.84      3.28 o 
   0   3   9        0.91        0.44      3.08 o 
   1   3   9      115.16       91.19     11.37 o 
   2   3   9      300.29      270.65     30.28 o 
   3   3   9      174.20      151.80     10.92 o 
   4   3   9       97.37       70.47      7.82 o 
   5   3   9       21.96       18.43      5.28 o 
   6   3   9       43.09       40.62      7.15 o 
   7   3   9        0.77        6.65      5.63 o 
   8   3   9        3.88       11.41      5.95 o 
   9   3   9       12.56       15.16      6.42 o 
 -13   4   9        0.01       -0.98      5.23 o 
 -12   4   9        0.85        2.94      5.56 o 
 -11   4   9        1.06       -2.95      4.34 o 
 -10   4   9       46.98       44.05      7.08 o 
  -9   4   9        1.78       -4.16      4.82 o 
  -8   4   9       72.61       77.22     10.18 o 
  -7   4   9       51.29       44.60      8.57 o 
  -6   4   9       12.00       18.87      5.95 o 
  -5   4   9      157.83      170.34     11.98 o 
  -4   4   9       11.76       12.71      3.83 o 
  -3   4   9      132.11      112.60      9.00 o 
  -2   4   9       60.40       60.20      6.37 o 
  -1   4   9        1.78        2.34      3.55 o 
   0   4   9        4.08        4.06      5.28 o 
   1   4   9       28.39       17.69      7.25 o 
   2   4   9        2.82       -2.98      5.48 o 
   3   4   9       11.31        7.34      4.84 o 
   4   4   9        2.45        9.72      6.01 o 
   5   4   9       13.37        9.18      5.40 o 
   6   4   9       26.90       21.03      6.70 o 
   7   4   9        2.82        4.18      4.32 o 
 -11   5   9        1.65        0.89      6.18 o 
 -10   5   9        3.27       13.02      7.57 o 
  -9   5   9        0.14       -6.04      5.68 o 
  -8   5   9        8.02       -0.83      5.87 o 
  -7   5   9        9.98        4.82      7.27 o 
  -6   5   9        5.20       -1.38      7.20 o 
  -5   5   9        3.38       -4.64      6.93 o 
  -4   5   9      148.17      131.62     11.55 o 
  -3   5   9        0.74        3.90      6.24 o 
  -2   5   9        1.00        0.61      5.07 o 
  -1   5   9        0.01       23.08     25.22 o 
   0   5   9        0.84       -1.05      6.28 o 
   1   5   9        3.21        2.76      6.59 o 
   2   5   9       10.50       12.01      6.01 o 
   3   5   9        1.72       -6.01      7.46 o 
   4   5   9        2.55        1.38      5.24 o 
   5   5   9        0.28        2.61      6.37 o 
  -6   6   9        4.50       10.08      7.61 o 
  -5   6   9        0.27       -4.36      6.36 o 
  -4   6   9        1.42       -5.78     11.56 o 
  -3   6   9        3.28       -6.08     12.96 o 
  -2   6   9        0.23       -2.82      7.26 o 
  -1   6   9        0.35        3.56      6.32 o 
   0   6   9        0.12       -2.26      6.06 o 
 -16   0  10        0.86       -1.06      5.72 o 
 -14   0  10       63.47       61.47      8.83 o 
 -12   0  10        8.13        3.13      5.29 o 
 -10   0  10       81.02       76.67      7.71 o 
  -8   0  10       57.46       57.36      6.97 o 
  -6   0  10      103.14      102.58      5.71 o 
  -4   0  10      117.93      112.78      7.93 o 
  -2   0  10        8.68        4.93      3.46 o 
   0   0  10        5.77        4.88      4.01 o 
   2   0  10        6.08        5.08      4.80 o 
   4   0  10        3.28       -5.40      6.20 o 
   6   0  10        6.23       10.62     10.67 o 
   8   0  10       24.24       16.57     12.49 o 
  10   0  10        0.00       10.84     13.30 o 
 -16   1  10        0.51        0.69      4.38 o 
 -15   1  10        1.98        0.31      3.93 o 
 -14   1  10       22.67       20.87      4.58 o 
 -13   1  10       19.65       17.89      4.21 o 
 -12   1  10       51.38       59.05      5.85 o 
 -11   1  10        0.25        4.01      4.07 o 
 -10   1  10       57.17       51.35      6.26 o 
  -9   1  10      218.57      272.16     11.36 o 
  -8   1  10      416.08      486.60     11.45 o 
  -7   1  10      325.35      324.81      9.16 o 
  -6   1  10        0.19       -2.00      2.03 o 
  -5   1  10       67.74       63.66      4.71 o 
  -4   1  10       10.89        9.95      3.19 o 
  -3   1  10       22.74       19.24      3.56 o 
  -2   1  10       39.41       33.30      4.84 o 
  -1   1  10       40.44       32.90      3.97 o 
   0   1  10       34.78       35.79      4.23 o 
   1   1  10        5.44        6.80      3.10 o 
   2   1  10        3.46       -1.26      3.44 o 
   3   1  10        2.94       -0.18      3.47 o 
   4   1  10        3.15       -2.19      3.62 o 
   5   1  10        2.38       -1.87      4.52 o 
   6   1  10        8.76       -0.12      5.50 o 
   7   1  10       64.53       72.72     15.55 o 
   8   1  10        0.51        1.19      4.93 o 
   9   1  10        3.95        2.85      6.50 o 
  10   1  10        0.03       -5.91      7.23 o 
 -16   2  10       12.76       12.04      6.89 o 
 -15   2  10        0.00        2.00      5.65 o 
 -14   2  10       13.92       13.16      6.59 o 
 -13   2  10       32.45       28.20      7.53 o 
 -12   2  10      129.47      131.04      8.96 o 
 -11   2  10        4.94        5.79      4.37 o 
 -10   2  10        8.80        8.63      4.28 o 
  -9   2  10       11.09       12.20      4.16 o 
  -8   2  10      224.20      239.68     14.71 o 
  -7   2  10      240.69      276.17     15.04 o 
  -6   2  10        2.13        0.71      2.74 o 
  -5   2  10       42.09       46.58      4.50 o 
  -4   2  10       89.24       95.29      5.64 o 
  -3   2  10        0.49       -1.85      2.56 o 
  -2   2  10      140.49      142.22      9.17 o 
  -1   2  10       73.84       66.59      5.05 o 
   0   2  10      208.00      209.13      9.19 o 
   1   2  10       51.07       52.72      5.80 o 
   2   2  10       11.82       10.74      3.72 o 
   3   2  10       11.00        7.14      4.82 o 
   4   2  10       66.26       59.98     12.30 o 
   5   2  10       11.46       11.59      4.59 o 
   6   2  10       38.74       38.84      6.94 o 
   7   2  10        0.09        7.76      4.18 o 
   8   2  10        4.59        8.19      4.39 o 
   9   2  10        6.45       27.24     15.76 o 
 -15   3  10        0.02       -5.97      6.82 o 
 -14   3  10        9.71        7.00      7.99 o 
 -13   3  10       31.55       41.73     11.13 o 
 -12   3  10       24.91       20.75      7.72 o 
 -11   3  10       84.89       86.95      9.83 o 
 -10   3  10      101.72      118.72      7.84 o 
  -9   3  10      234.51      273.74     10.94 o 
  -8   3  10        5.44        1.72      3.55 o 
  -7   3  10        0.95       -1.80      3.11 o 
  -6   3  10       86.17       84.76      7.37 o 
  -5   3  10       37.44       39.48      4.66 o 
  -4   3  10        4.37        4.33      2.80 o 
  -3   3  10       16.39       16.85      4.33 o 
  -2   3  10       15.17       19.42      4.23 o 
  -1   3  10       52.05       51.80      5.40 o 
   0   3  10       13.02        6.12      3.89 o 
   1   3  10      176.88      157.49     17.06 o 
   2   3  10      333.18      346.69     42.98 o 
   3   3  10      114.45      109.92     19.40 o 
   4   3  10       29.86       24.94      6.80 o 
   5   3  10       30.25       38.72     11.98 o 
   6   3  10       34.95       35.99      6.44 o 
   7   3  10        6.45        9.48      5.35 o 
   8   3  10       18.55       29.90      6.67 o 
 -13   4  10        5.89        0.25      6.58 o 
 -12   4  10        5.70        6.80      6.84 o 
 -11   4  10       13.52       11.36      6.48 o 
 -10   4  10        3.16       -2.66      5.49 o 
  -9   4  10       13.36       15.12      5.18 o 
  -8   4  10        0.26        1.82      5.39 o 
  -7   4  10       21.87       24.14      7.76 o 
  -6   4  10      114.60      106.07     13.39 o 
  -5   4  10       78.91       82.64      8.99 o 
  -4   4  10       59.78       48.16      6.06 o 
  -3   4  10       48.54       41.90      5.45 o 
  -2   4  10       23.95       23.12      4.49 o 
  -1   4  10       14.83       12.80      6.40 o 
   0   4  10       17.46       16.19      5.89 o 
   1   4  10       15.45       19.35      5.86 o 
   2   4  10        0.69        1.19      4.90 o 
   3   4  10        7.66       11.22      6.19 o 
   4   4  10       20.05       18.66      6.71 o 
   5   4  10        5.36        5.99      5.17 o 
   6   4  10        0.00       -0.93      5.32 o 
 -10   5  10        3.82        4.77      6.81 o 
  -9   5  10        0.00       -1.04      7.92 o 
  -8   5  10        1.63        0.16      6.73 o 
  -7   5  10       14.33        2.88      6.36 o 
  -6   5  10        0.00       -2.78      6.35 o 
  -5   5  10        0.00        0.20      6.32 o 
  -4   5  10       10.05       11.40      8.24 o 
  -3   5  10       22.38       13.58      5.96 o 
  -2   5  10        0.12       -1.38      5.49 o 
  -1   5  10        4.31        3.48      6.61 o 
   0   5  10        0.33        0.18      6.49 o 
   1   5  10        1.33        4.11      7.48 o 
   2   5  10        1.59       -2.07      4.55 o 
   3   5  10       11.19       19.29      7.53 o 
 -15   0  11        0.07        4.48      6.25 o 
 -13   0  11       13.60       10.14      5.62 o 
 -11   0  11       39.25       29.66      6.66 o 
  -9   0  11       49.80       62.32      9.31 o 
  -7   0  11      636.21      743.43     33.12 o 
  -5   0  11       66.52       63.29      6.70 o 
  -3   0  11        3.33       10.58      5.16 o 
  -1   0  11        3.41        3.04      4.22 o 
   1   0  11        0.32        1.35      3.68 o 
   3   0  11       25.61       28.43      8.07 o 
   5   0  11      128.36      183.99     22.05 o 
   7   0  11        4.50        9.35      9.09 o 
   9   0  11       30.35       24.09     13.98 o 
 -16   1  11        9.09       10.56      5.77 o 
 -15   1  11       18.08       17.52      5.85 o 
 -14   1  11       35.86       40.40      6.78 o 
 -13   1  11        2.92        6.71      3.88 o 
 -12   1  11       76.21       76.67      6.32 o 
 -11   1  11        0.18       -2.25      3.29 o 
 -10   1  11        3.24        0.84      3.45 o 
  -9   1  11        1.73       -1.60      3.26 o 
  -8   1  11        1.97        1.01      3.55 o 
  -7   1  11       10.12        8.13      4.43 o 
  -6   1  11       41.15       35.49      4.29 o 
  -5   1  11      153.23      161.15     12.55 o 
  -4   1  11       16.65       18.35      3.73 o 
  -3   1  11       28.08       29.78      3.71 o 
  -2   1  11        1.03       -2.51      3.09 o 
  -1   1  11       13.51       10.53      3.28 o 
   0   1  11       33.82       39.64      4.54 o 
   1   1  11       25.08       24.90      3.90 o 
   2   1  11        3.42        3.84      4.36 o 
   3   1  11        3.48       -2.71      3.54 o 
   4   1  11       98.72       83.43     12.15 o 
   5   1  11        6.31        5.06      5.21 o 
   6   1  11        0.09       -0.34      5.52 o 
   7   1  11        0.00       -3.02      5.46 o 
   8   1  11        1.10        5.42      7.13 o 
   9   1  11        0.61        2.09      5.80 o 
 -15   2  11       14.40        1.85      5.91 o 
 -14   2  11        0.05        9.03      6.16 o 
 -13   2  11       65.61       85.10     11.33 o 
 -12   2  11       70.69       83.88      9.96 o 
 -11   2  11        9.57       13.20      5.03 o 
 -10   2  11       14.47        9.97      5.06 o 
  -9   2  11       81.21       74.03      5.85 o 
  -8   2  11       75.85       75.53      6.91 o 
  -7   2  11        4.86        3.31      4.13 o 
  -6   2  11        2.81        2.97      3.48 o 
  -5   2  11       64.87       59.57      4.89 o 
  -4   2  11        0.74       -0.33      2.64 o 
  -3   2  11       26.47       25.43      3.93 o 
  -2   2  11       40.93       44.94      4.50 o 
  -1   2  11      255.74      243.79      9.10 o 
   0   2  11      109.37      107.05      7.31 o 
   1   2  11        2.17        5.87      3.71 o 
   2   2  11       70.81       58.25      7.64 o 
   3   2  11        4.46       11.41      9.45 o 
   4   2  11        1.21       -3.00      3.92 o 
   5   2  11       30.32       46.85      7.69 o 
   6   2  11        0.79        5.42      4.76 o 
   7   2  11        1.85        9.86      5.84 o 
   8   2  11        0.00       10.75      4.94 o 
 -14   3  11        0.71        1.34      5.55 o 
 -13   3  11       51.71       45.66      8.22 o 
 -12   3  11        7.62       -0.34      6.33 o 
 -11   3  11       11.88        9.68      4.67 o 
 -10   3  11       15.14       19.24      4.28 o 
  -9   3  11      101.35       96.93     11.04 o 
  -8   3  11       19.08       19.15      5.62 o 
  -7   3  11       15.99       19.57      5.10 o 
  -6   3  11        5.13        7.87      4.50 o 
  -5   3  11       13.93        6.88      4.16 o 
  -4   3  11       48.49       43.26      4.69 o 
  -3   3  11       35.89       26.60      4.59 o 
  -2   3  11       92.18       85.72      6.94 o 
  -1   3  11       49.60       39.95      5.26 o 
   0   3  11       37.96       31.82      4.74 o 
   1   3  11      175.72      130.20     26.77 o 
   2   3  11       73.60       69.39     13.43 o 
   3   3  11      173.79      161.91     35.97 o 
   4   3  11        0.21        2.17      3.81 o 
   5   3  11       22.42       14.46      5.69 o 
   6   3  11        2.13        9.53      5.96 o 
   7   3  11        2.61        8.57      7.99 o 
 -12   4  11       10.74        6.06      6.50 o 
 -11   4  11        7.99        3.57      6.18 o 
 -10   4  11       19.27       17.45      5.23 o 
  -9   4  11        0.63       -1.28      5.15 o 
  -8   4  11       16.78       14.18      6.65 o 
  -7   4  11        5.59        3.92      5.93 o 
  -6   4  11       30.80       31.93      7.22 o 
  -5   4  11        0.22       -4.53      4.72 o 
  -4   4  11       25.02       20.31      6.10 o 
  -3   4  11       12.61       15.49      4.63 o 
  -2   4  11        0.28        1.00      3.79 o 
  -1   4  11        0.78        1.44      4.22 o 
   0   4  11        0.02        0.93      5.44 o 
   1   4  11        1.48        2.83      4.89 o 
   2   4  11        1.20        0.02      4.77 o 
   3   4  11       21.99       21.56      6.90 o 
   4   4  11       24.78       24.36      7.34 o 
   5   4  11        6.64        8.16      6.10 o 
  -9   5  11        2.89       -4.02      5.48 o 
  -8   5  11        0.02       -3.01      7.50 o 
  -7   5  11       10.04       12.82      7.95 o 
  -6   5  11        0.67       -3.81      7.99 o 
  -5   5  11       14.18       12.44      5.95 o 
  -4   5  11        0.17       -3.71      6.09 o 
  -3   5  11        0.28       -8.33      9.82 o 
  -2   5  11        0.56       -2.12      5.42 o 
  -1   5  11        0.40       -0.90      5.35 o 
   0   5  11        2.42       -2.74      8.71 o 
   1   5  11        1.87        3.67      6.71 o 
   2   5  11        6.66        9.21      7.22 o 
 -16   0  12        0.47        0.07      5.67 o 
 -14   0  12       19.26       13.28      6.22 o 
 -12   0  12       71.28      101.30     16.15 o 
 -10   0  12      200.00      208.51     19.80 o 
  -8   0  12       78.66      112.18     15.30 o 
  -6   0  12      211.10      197.97     18.46 o 
  -4   0  12        6.58        7.25      4.28 o 
  -2   0  12        1.33        5.73      5.25 o 
   0   0  12       30.95       29.60      6.30 o 
   2   0  12        4.15        3.88      4.31 o 
   4   0  12      103.25      116.43     17.46 o 
   6   0  12        0.38       -3.78      9.90 o 
   8   0  12       32.15       30.55     13.39 o 
 -16   1  12        2.76       10.48      5.17 o 
 -15   1  12       31.18       38.24      5.89 o 
 -14   1  12       30.91       40.11      5.80 o 
 -13   1  12        0.27       33.39     27.92 o 
 -12   1  12       10.95       12.70      7.25 o 
 -11   1  12       49.16       47.99      7.62 o 
 -10   1  12        3.86       -0.69      4.10 o 
  -9   1  12       28.61       24.62      5.96 o 
  -8   1  12        2.92        2.65      3.79 o 
  -7   1  12       66.97       56.65      6.72 o 
  -6   1  12      140.43      131.39     11.29 o 
  -5   1  12       64.12       65.37      5.12 o 
  -4   1  12       10.84       13.69      3.70 o 
  -3   1  12       19.80       17.84      3.87 o 
  -2   1  12       25.60       19.21      3.76 o 
  -1   1  12       48.27       50.84      4.96 o 
   0   1  12      122.66      131.38      7.34 o 
   1   1  12        0.18       -0.03      2.80 o 
   2   1  12        5.47        6.27      4.23 o 
   3   1  12       78.59       81.20      7.37 o 
   4   1  12       24.07       17.61      7.71 o 
   5   1  12       13.38        8.10      6.31 o 
   6   1  12        5.76        8.51      7.02 o 
   7   1  12        1.72        0.88      5.24 o 
 -15   2  12       12.01       12.74      8.11 o 
 -14   2  12        2.54       -0.03      6.73 o 
 -13   2  12       44.73       59.14      9.23 o 
 -12   2  12        0.40       -1.30      6.72 o 
 -11   2  12        1.14       -1.04      6.45 o 
 -10   2  12       19.78       21.06      6.78 o 
  -9   2  12        0.83        3.07      5.07 o 
  -8   2  12        2.90       -0.02      4.91 o 
  -7   2  12       43.00       46.41      6.08 o 
  -6   2  12       22.49       20.50      4.67 o 
  -5   2  12      148.65      152.82     11.05 o 
  -4   2  12        2.68       10.08      3.44 o 
  -3   2  12       23.62       21.20      3.58 o 
  -2   2  12      265.42      272.10      9.96 o 
  -1   2  12      384.92      396.14     16.20 o 
   0   2  12      137.73      120.49      9.81 o 
   1   2  12        1.49        0.68      3.09 o 
   2   2  12       10.76       13.57      5.42 o 
   3   2  12        0.02        3.25      5.42 o 
   4   2  12       26.87       33.97      6.60 o 
   5   2  12        2.46        4.06      4.31 o 
   6   2  12        1.64       17.27     10.05 o 
   7   2  12        1.52       11.55     10.33 o 
 -14   3  12        9.52       15.21      8.84 o 
 -13   3  12        5.95       -2.34      7.18 o 
 -12   3  12       11.73       16.23     10.41 o 
 -11   3  12        2.06       -2.57      6.87 o 
 -10   3  12        0.66       -8.11      5.44 o 
  -9   3  12       27.34       22.04      5.90 o 
  -8   3  12       34.60       35.54      6.70 o 
  -7   3  12        2.67       -1.54      4.74 o 
  -6   3  12       95.77       76.45      7.21 o 
  -5   3  12       17.80       18.57      5.04 o 
  -4   3  12       59.05       53.41      4.92 o 
  -3   3  12        0.05        2.97      3.84 o 
  -2   3  12       52.23       46.73      5.63 o 
  -1   3  12        0.04        2.38      3.89 o 
   0   3  12        3.10       -0.04      4.51 o 
   1   3  12       13.30       14.69      9.90 o 
   2   3  12       45.42       41.29      6.82 o 
   3   3  12       15.46       24.53      5.65 o 
   4   3  12        3.49        9.04      4.45 o 
   5   3  12        1.30       -1.72      6.35 o 
 -11   4  12       31.44       37.05     11.86 o 
 -10   4  12        2.83        5.19      6.49 o 
  -9   4  12        1.96        7.78      6.55 o 
  -8   4  12        3.98        6.60      5.09 o 
  -7   4  12       25.12       19.94      8.15 o 
  -6   4  12        1.33        1.44      6.24 o 
  -5   4  12        0.15       -3.21      5.62 o 
  -4   4  12       31.98       27.08      7.38 o 
  -3   4  12        5.86        5.78      3.55 o 
  -2   4  12        5.81       -0.59      5.09 o 
  -1   4  12        3.14       -1.45      5.70 o 
   0   4  12        6.67        7.11      5.96 o 
   1   4  12       48.40       41.60      8.77 o 
   2   4  12        6.10       14.22      6.42 o 
   3   4  12       33.65       31.46      8.20 o 
  -7   5  12       12.04       14.59      8.00 o 
  -6   5  12        0.37       -0.91      7.35 o 
  -5   5  12        3.00        0.19      6.91 o 
  -4   5  12        0.65      -10.03      9.86 o 
  -3   5  12        6.39       -0.98      7.22 o 
  -2   5  12        4.04        0.85      6.47 o 
  -1   5  12        0.21        1.02      8.67 o 
 -15   0  13       10.92       16.78      9.26 o 
 -13   0  13        2.23       -0.81      9.43 o 
 -11   0  13       70.08       74.24     13.77 o 
  -9   0  13       45.78       58.43     13.09 o 
  -7   0  13        0.27        8.24      5.31 o 
  -5   0  13        0.44       -1.25      3.96 o 
  -3   0  13      119.32      121.87     10.32 o 
  -1   0  13       62.26       63.23      8.09 o 
   1   0  13       30.04       25.41      6.81 o 
   3   0  13       16.30       12.07     10.03 o 
   5   0  13        9.59        5.06      9.82 o 
 -15   1  13       66.01       90.72     11.65 o 
 -14   1  13       15.95       41.67      9.00 o 
 -13   1  13        1.09        2.58      6.69 o 
 -12   1  13        1.86        3.97      6.13 o 
 -11   1  13        0.18       12.59      6.76 o 
 -10   1  13       41.33       41.09      7.92 o 
  -9   1  13       64.27       62.04      9.51 o 
  -8   1  13        1.85        1.53      4.01 o 
  -7   1  13       10.82        6.75      4.14 o 
  -6   1  13        7.64        6.49      3.69 o 
  -5   1  13        0.71       -1.95      3.82 o 
  -4   1  13       17.90       15.32      3.62 o 
  -3   1  13       86.95       97.82      6.72 o 
  -2   1  13       15.44       13.16      4.10 o 
  -1   1  13       89.71       94.30      7.72 o 
   0   1  13       18.78       18.83      4.57 o 
   1   1  13        4.15        2.69      3.52 o 
   2   1  13       33.42       31.24      5.56 o 
   3   1  13       57.44       37.97      7.76 o 
   4   1  13       10.09        8.36      5.11 o 
   5   1  13        7.74        6.51      5.68 o 
   6   1  13        7.40        2.98      9.35 o 
 -14   2  13        0.00        3.36      9.77 o 
 -13   2  13        0.72       -6.23      5.03 o 
 -12   2  13        1.98        0.40      6.10 o 
 -11   2  13        0.26        2.80      6.83 o 
 -10   2  13        0.51       -1.69      4.86 o 
  -9   2  13       38.91       39.05      9.86 o 
  -8   2  13       23.96       18.83      5.01 o 
  -7   2  13      121.00      131.57      8.74 o 
  -6   2  13        7.72        8.55      4.62 o 
  -5   2  13       67.48       74.42      5.63 o 
  -4   2  13       13.49       17.83      4.00 o 
  -3   2  13       34.60       30.55      4.51 o 
  -2   2  13       81.19       84.14      6.28 o 
  -1   2  13      137.92      152.58      8.08 o 
   0   2  13        0.01        0.06      3.58 o 
   1   2  13        0.54       -0.51      6.40 o 
   2   2  13        1.90        1.39      5.04 o 
   3   2  13        9.03       18.44      5.60 o 
   4   2  13        0.05        0.75      3.92 o 
   5   2  13        6.48       15.91      6.27 o 
 -13   3  13        0.02       -4.21      7.39 o 
 -12   3  13        2.14        4.40      7.65 o 
 -11   3  13        4.69        4.27      6.47 o 
 -10   3  13        2.35        5.11      6.97 o 
  -9   3  13        7.45        9.49      4.75 o 
  -8   3  13        3.16        5.15      6.89 o 
  -7   3  13        3.41        5.22      4.42 o 
  -6   3  13       10.69        9.51      5.29 o 
  -5   3  13       29.65       31.06      5.36 o 
  -4   3  13        7.36        3.21      3.16 o 
  -3   3  13       12.00       12.34      4.24 o 
  -2   3  13        1.37       -1.59      3.50 o 
  -1   3  13        3.64        8.14      4.77 o 
   0   3  13       14.83       11.82      4.57 o 
   1   3  13        7.24        7.50      5.11 o 
   2   3  13       17.61        9.37      8.60 o 
   3   3  13        0.44        1.99      4.01 o 
   4   3  13        1.91        3.07      7.99 o 
 -10   4  13        3.27        0.43      4.74 o 
  -9   4  13        1.79        2.22      5.20 o 
  -8   4  13        0.97       -3.33      3.88 o 
  -7   4  13        7.17        2.86      5.24 o 
  -6   4  13        1.24       -2.71      5.21 o 
  -5   4  13        3.60        2.38      5.13 o 
  -4   4  13        8.87        1.76      5.04 o 
  -3   4  13        1.49       -2.10      5.14 o 
  -2   4  13        0.01       -4.54     10.33 o 
  -1   4  13       23.76       40.55     10.45 o 
   0   4  13       62.99       63.84      9.35 o 
   1   4  13        8.34        9.01      8.01 o 
 -14   0  14        8.41       11.81     11.69 o 
 -12   0  14       39.17       59.11     15.13 o 
 -10   0  14        1.15        2.68      9.86 o 
  -8   0  14        4.37        3.44      7.05 o 
  -6   0  14       29.15       31.04      5.79 o 
  -4   0  14       60.63       63.06      8.41 o 
  -2   0  14       85.32       94.19      9.82 o 
   0   0  14       28.63       37.15      7.84 o 
   2   0  14       17.81       15.73      5.70 o 
   4   0  14       16.61       11.43      8.20 o 
 -14   1  14        5.69       14.47      7.14 o 
 -13   1  14        2.60        3.95      7.06 o 
 -12   1  14        6.89       13.61      7.45 o 
 -11   1  14        2.99        4.82      5.55 o 
 -10   1  14        4.87        0.12      6.21 o 
  -9   1  14        0.00       -1.22      6.09 o 
  -8   1  14        8.99       10.50      6.18 o 
  -7   1  14       10.38        9.06      4.17 o 
  -6   1  14        4.00        1.39      3.43 o 
  -5   1  14       85.06       80.66      6.17 o 
  -4   1  14      222.83      248.29     10.24 o 
  -3   1  14      225.23      247.20     20.14 o 
  -2   1  14        0.42        4.59      3.69 o 
  -1   1  14       11.53        9.23      3.71 o 
   0   1  14        7.55        5.95      4.43 o 
   1   1  14        0.00       -3.30      3.34 o 
   2   1  14       28.80       34.17      8.38 o 
   3   1  14        1.02        3.34      5.36 o 
   4   1  14        6.65        7.02      6.49 o 
   5   1  14        2.48        3.47      5.23 o 
 -13   2  14        3.32        7.38      7.97 o 
 -12   2  14        0.02       -1.86      7.21 o 
 -11   2  14        2.29        1.49      6.95 o 
 -10   2  14        0.80        1.87      5.63 o 
  -9   2  14        7.16       11.28      6.68 o 
  -8   2  14       12.58       21.31      5.53 o 
  -7   2  14        1.37       -0.63      3.26 o 
  -6   2  14        6.82        8.76      4.54 o 
  -5   2  14       12.02        7.47      4.05 o 
  -4   2  14       40.94       27.70      4.23 o 
  -3   2  14        3.48        3.41      3.21 o 
  -2   2  14       50.75       49.00      5.37 o 
  -1   2  14        0.03        2.25      3.37 o 
   0   2  14        0.01        3.05      3.27 o 
   1   2  14        0.10        0.02      4.70 o 
   2   2  14       12.97       17.23      7.03 o 
   3   2  14        2.65        8.35      6.57 o 
   4   2  14        2.40        6.15      5.69 o 
 -12   3  14        0.40        2.04      9.41 o 
 -11   3  14        1.01       -0.42      6.14 o 
 -10   3  14        2.99        6.88      7.53 o 
  -9   3  14       17.49       17.33      5.89 o 
  -8   3  14       13.41        8.56      5.05 o 
  -7   3  14       20.64       20.78      5.25 o 
  -6   3  14        6.31        2.81      3.71 o 
  -5   3  14        6.74        4.04      4.20 o 
  -4   3  14        8.07        9.86      4.90 o 
  -3   3  14        1.55        2.56      3.90 o 
  -2   3  14        7.05       10.10      4.57 o 
  -1   3  14        5.30        8.00      4.99 o 
   0   3  14        0.73        1.98      3.97 o 
   1   3  14       10.04       18.35      6.29 o 
   2   3  14        6.95       14.72      5.23 o 
  -8   4  14        0.26       -6.00     10.98 o 
  -7   4  14        0.00        4.37      7.01 o 
  -6   4  14        2.46        1.02      8.92 o 
  -5   4  14        0.44        8.96      6.67 o 
  -4   4  14        0.85        4.01      5.99 o 
  -3   4  14        2.84        5.10      6.84 o 
  -2   4  14        0.02        0.56      4.46 o 
  -1   4  14       38.33       30.74      9.54 o 
 -13   0  15        0.23        2.68     10.96 o 
 -11   0  15        7.72        9.09      7.65 o 
  -9   0  15        2.36        1.15      8.50 o 
  -7   0  15        0.00        0.93      7.35 o 
  -5   0  15       26.86       32.79      5.59 o 
  -3   0  15      244.66      277.71     15.18 o 
  -1   0  15       49.92       63.56      9.50 o 
   1   0  15      131.55      162.54     13.74 o 
   3   0  15        1.37       -2.08      9.43 o 
 -13   1  15        3.10        4.30      6.17 o 
 -12   1  15        2.42        5.82      6.35 o 
 -11   1  15        9.29       16.07      6.69 o 
 -10   1  15        9.17        7.51      4.92 o 
  -9   1  15        1.96        6.08      5.00 o 
  -8   1  15        1.57        4.07      4.69 o 
  -7   1  15        3.60        7.78      4.48 o 
  -6   1  15        1.74        4.41      3.87 o 
  -5   1  15        5.74        7.97      3.45 o 
  -4   1  15      117.01      125.52      7.29 o 
  -3   1  15        8.63       11.51      4.23 o 
  -2   1  15        4.54        8.77      3.90 o 
  -1   1  15        0.72        6.63      3.92 o 
   0   1  15       13.03       11.75      3.34 o 
   1   1  15       42.53       40.72      7.14 o 
   2   1  15       12.48       18.18      7.37 o 
   3   1  15        0.76        4.11      6.06 o 
 -12   2  15        1.21       -1.04      5.88 o 
 -11   2  15        0.85        3.91      6.57 o 
 -10   2  15        1.78        8.16      7.06 o 
  -9   2  15       14.10       12.97      7.52 o 
  -8   2  15        6.34        9.47      5.10 o 
  -7   2  15       16.75       12.33      4.40 o 
  -6   2  15        2.39        2.27      3.58 o 
  -5   2  15       36.04       34.43      7.35 o 
  -4   2  15        2.34        5.41      3.45 o 
  -3   2  15        5.60        5.53      3.62 o 
  -2   2  15        6.54        8.68      3.41 o 
  -1   2  15        0.21        1.80      3.84 o 
   0   2  15        5.89        4.86      4.76 o 
   1   2  15        0.82        2.84      9.11 o 
   2   2  15        0.06        2.15      4.14 o 
 -10   3  15        1.18        0.79      7.39 o 
  -9   3  15        5.83        3.93      5.56 o 
  -8   3  15        4.69        7.74      4.91 o 
  -7   3  15        0.24        2.29      4.56 o 
  -6   3  15        1.27        2.54      3.92 o 
  -5   3  15       16.15        7.54      4.35 o 
  -4   3  15        0.27       -0.79      3.45 o 
  -3   3  15        0.18        1.10      3.95 o 
  -2   3  15        9.03        5.46      5.00 o 
  -1   3  15        2.09        0.40      5.43 o 
   0   3  15        2.35        4.53      4.03 o 
 -12   0  16        0.00       10.37     11.98 o 
 -10   0  16        7.23       12.96     11.09 o 
  -8   0  16        3.37        3.61      6.76 o 
  -6   0  16       92.78      111.20     11.39 o 
  -4   0  16       43.80       43.25     13.07 o 
  -2   0  16        8.28        5.86      5.34 o 
   0   0  16       42.67       47.16      9.67 o 
 -12   1  16        0.62        5.25      6.27 o 
 -11   1  16        2.81        5.38      5.00 o 
 -10   1  16        1.86       -1.25      5.83 o 
  -9   1  16        0.18       -5.98      4.58 o 
  -8   1  16        0.03       -0.39      5.75 o 
  -7   1  16        5.68        0.23      4.07 o 
  -6   1  16        0.28        2.30      4.47 o 
  -5   1  16       17.12       14.38      4.76 o 
  -4   1  16       48.50       58.12      6.31 o 
  -3   1  16        0.70        2.05      3.12 o 
  -2   1  16        3.04        8.48      3.31 o 
  -1   1  16        5.54        8.85      4.26 o 
   0   1  16       14.45       23.98      4.55 o 
   1   1  16        1.94        7.67      4.82 o 
 -10   2  16        0.43        8.25      6.52 o 
  -9   2  16       15.54       13.79      5.93 o 
  -8   2  16        0.38        0.76      5.07 o 
  -7   2  16        0.23       -5.88      4.30 o 
  -6   2  16       16.62       11.25      5.08 o 
  -5   2  16        1.70        3.10      3.89 o 
  -4   2  16        0.28        4.01      4.02 o 
  -3   2  16        2.53        3.47      3.75 o 
  -2   2  16        0.02        4.45      3.95 o 
  -1   2  16        0.17        6.00      6.06 o 
  -6   3  16        8.53       11.38      4.99 o 
  -5   3  16        0.31        0.85      4.34 o 
  -4   3  16        0.08        9.00      6.01 o 
  -9   0  17        0.02       -0.89      3.53 o 
  -5   0  17        0.53       13.61      9.24 o 
  -3   0  17        0.41        5.34      5.68 o 
  -9   1  17        3.18        0.44      6.01 o 
  -8   1  17        5.92        6.56      5.37 o 
  -7   1  17        7.22        0.67      4.36 o 
  -6   1  17        5.43        8.31      4.46 o 
  -5   1  17       52.08       51.25      6.50 o 
  -4   1  17        7.71        8.03      3.80 o 
  -3   1  17        5.52        5.46      3.10 o 
  -2   1  17       13.86       19.15      4.34 o 
  -6   2  17        2.08        5.32      4.05 o 
                                                 
